# Supplementary material for: Priming for welfare: gut microbiota is associated with equitation conditions and behavior in horse athletes
Source: Sci Rep. 2020 May 20;10:8311. doi: 10.1038/s41598-020-65444-9 (PMC7239938; doi:10.1038/s41598-020-65444-9)
Supplement: Supplementary file 6 — Supplementary Information6. [file 41598_2020_65444_MOESM6_ESM.xlsx]

## Sheet: mapfile_all_BienEtre_finalversi
Table S1. Metadata of the 185 horses recruited in the experiment.
HorseID	Time	Year	SampleID	Sire	Sex	Age_July17	Breed	Body_condition	Reproductive_status	Parasite_Fecal_Egg_Counts	Discipline	Specialty	Level of performance	Number_of_competing_events	Nb_hours_ridden_per_week	nb_non_ridden_per_week	h_outside_box_week	Stable	Bedding	Meal_number	kg concentrate (DM/day)	UFC concentrate day	MADC concentrate (g/day)	Protein concentrate (kg/d)	Fiber concentrate (kg/d)	Fat concentrate (kg/d)	Ash concentrate (kg/d)	External_opening	Social_contact_through_grilled_window	Stereotypies (oral + locomotion)	Aggressiveness	Anxiety (or alert postures)	Apathy (or Wihdrawn)	Erythrocytes (RBC, mm3)	Leukocytes (WBC, mm3)	Hemoglobin (Hb, g/100mL)	Hematocrit (HC, %)	Mean corpuscular hemoglobin concentration (MCHC, g/dL)	Mean corpuscular volume (MCV,μ3)	Erythrocytes: Leukocytes ratio (RWR)	Hematocrit:hemoglobin ratio (HCHbR)	Percentage MCHC (p_MCHC)	Percentage Neutrophils (p_N)	Percentage Eosinophils (p_E)	Percentage Basophils (p_B)	Percentage Monocytes (p_M)	Percentage Large lymphocytes (p_LL)	Percentage Small Lymphocytes (p_SL)	Neutrophils (N, mm3)
H1	1	2016	BE-223	46169639J	Geldings	9	Selle Français	1	Non-pregnant	0	Dressage	Cadre Noir	Professional	0	5	2.66667	7.7	50	Shavings	4	3.6	3.51333	363.733	0.496024	0.53736	0.165341	0.289347	Yes	Yes	0.0190476	0.00952381	0	0.0380952	6380000	5580	12.5	35.8	34.92	56.11	1.14	2.86	34.92	48.9	1.1	0.7	4.2	0.5	44.6	2729
H1	2	2017	BE-300	46169639J	Geldings	9	Selle Français	1	Non-pregnant	0	Dressage	Cadre Noir	Professional	0	5	2.66667	7.7	50	Shavings	4	3.6	3.51333	363.733	0.496024	0.53736	0.165341	0.289347	Yes	Yes	0.0392157	0.0392157	0	0.00934579	6560000	3660	12.6	36.9	34.15	56.25	1.79	2.93	34.15	28.1	2.5	0.2	5.6	0.9	62.8	1028
H100	2	2017	BE-418	03133691N	Mare	14	Selle Français	2	Non-pregnant	0	Dressage	Formation	Amateur	0	6	0	6	128	Shavings	3	3.3	2.8	290.4	0.396019	0.429021	0.132006	0.231012	Yes	No	0.0125	0.15	0.0125	0.0625	6380000	6960	11	33.4	32.93	52.35	0.92	3.04	32.93	64.3	1.2	0.4	4.1	0.8	29.3	4475
H100	1	2016	BE-79	03133691N	Mare	14	Selle Français	2	Non-pregnant	0	Dressage	Formation	Amateur	0	6	0	6	128	Shavings	3	3.3	2.8	290.4	0.396019	0.429021	0.132006	0.231012	Yes	No	0	0.0480769	0	0.0480769	8190000	7110	13.7	40	34.25	48.84	1.15	2.92	34.25	57.4	2.2	0.3	4.3	0.8	35.1	4081
H101	2	2017	BE-419	07361164J	Geldings	10	Selle Français	1	Non-pregnant	0	Eventing	Formation	Amateur	0	6	0.333333	6.3	128	Straw	3	3.3	2.8	290.4	0.396019	0.429021	0.132006	0.231012	No	No	0	0.020202	0	0.040404	7750000	6520	13.1	38.2	34.29	49.29	1.19	2.92	34.29	58.3	2.4	0.5	3.8	0.3	34.8	3801
H101	1	2016	BE-54	07361164J	Geldings	10	Selle Français	1	Non-pregnant	0	Eventing	Formation	Amateur	0	6	0.333333	6.3	128	Straw	3	3.3	2.8	290.4	0.396019	0.429021	0.132006	0.231012	No	No	0	0	0	0.0982143	7140000	5620	12.7	36.4	34.89	50.98	1.27	2.87	34.89	51.8	2.4	0.4	5.8	0.8	39	2911
H102	1	2016	BE-186	122328842G	Geldings	5	Selle Français	1	Non-pregnant	0	Jumping	Competition	Professional	0	6	0.666667	6.7	50	Straw	4	3.6	3.51333	363.733	0.496024	0.53736	0.165341	0.289347	No	Yes	0.0102041	0	0.008	0.0612245	8100000	8630	13.5	39.5	34.18	48.77	0.94	2.93	34.18	45.6	1.8	0.3	4.2	1.1	47.1	3935
H102	2	2017	BE-420	122328842G	Geldings	5	Selle Français	1	Non-pregnant	0	Jumping	Competition	Professional	0	6	0.666667	6.7	50	Straw	4	3.6	3.51333	363.733	0.496024	0.53736	0.165341	0.289347	No	Yes	0.0377358	0	0.00943396	0.00900901	8890000	7180	14.5	41.5	34.94	46.68	1.24	2.86	34.94	48	1.8	0.6	2.5	0.5	46.5	3446
H104	1	2016	BE-137	05007584Y	Geldings	12	Selle Français	2	Non-pregnant	0	Dressage	Gala	Expert	6	3	2	5	50	Straw	4	3.6	3.06	316.8	0.432021	0.468023	0.144007	0.252012	No	Yes	0	0	0	0.0707071	7440000	7040	13.2	39.9	33.08	53.63	1.06	3.02	33.08	57.8	0.9	0.1	4.2	0.6	36.3	4069
H104	2	2017	BE-422	05007584Y	Geldings	12	Selle Français	2	Non-pregnant	0	Dressage	Gala	Expert	33	3	2	5	50	Straw	4	3.6	3.06	316.8	0.432021	0.468023	0.144007	0.252012	No	Yes	.	.	.	.	8010000	7380	14	42.3	33.1	52.81	1.09	3.02	33.1	64.2	1.3	0.3	2.6	0.4	31.2	4738
H105	2	2017	BE-423	05055962N	Geldings	12	Selle Français	1	Non-pregnant	0	Eventing	Formation	Amateur	0	6	0.833333	6.8	128	Straw	3	4.23	3.223	333.69	0.455063	0.492985	0.151688	0.265453	Yes	No	0.0550459	0	0.00917431	0.0733945	7180000	7580	11.8	33.3	35.44	46.38	0.95	2.82	35.44	72.3	2.4	0.9	3.9	0.4	20.2	5480
H105	1	2016	BE-96	05055962N	Geldings	12	Selle Français	1	Non-pregnant	0	Eventing	Formation	Amateur	0	6	0.833333	6.8	128	Straw	3	4.23	3.223	333.69	0.455063	0.492985	0.151688	0.265453	Yes	No	0.0526316	0	0	0.0438596	7640000	7560	12.4	36.8	33.7	48.17	1.01	2.97	33.7	68.3	1.3	0.5	6.2	0.5	23.2	5163
H106	1	2016	BE-221	06250465Q	Geldings	11	Selle Français	1	Non-pregnant	0	Vaulting	Competition	Expert	0	9	6.5	15.5	129	Straw	3	3.93	3.966	410.6	0.559948	0.60661	0.186649	0.326636	Yes	No	0	0.0116279	0.008	0.0697674	7270000	5180	12.5	35.7	35.01	49.11	1.4	2.86	35.01	63	0.9	0.4	4.4	0.9	30.5	3263
H106	2	2017	BE-424	06250465Q	Geldings	11	Selle Français	1	Non-pregnant	0	Vaulting	Competition	Expert	4	9	6.5	15.5	129	Straw	3	3.93	3.966	410.6	0.559948	0.60661	0.186649	0.326636	Yes	No	0	0.0925926	0	0.0353982	7750000	6170	13	38.3	33.94	49.42	1.26	2.95	33.94	68.7	1.5	0.3	3.9	0.6	25	4239
H107	1	2016	BE-212	13392840P	Male	4	Anglo Arabian	1	Non-pregnant	0	Eventing	Competition	Professional	0	6	5.16667	15.2	129	Straw	3	2.9844	2.71646	281.234	0.38352	0.41548	0.12784	0.22372	Yes	No	0	0	0.072	0.0175439	8000000	6200	12.8	37.9	33.77	47.38	1.29	2.96	33.77	37.9	1.7	0.5	5.7	0.8	53.4	2350
H107	2	2017	BE-425	13392840P	Male	4	Anglo Arabian	1	Non-pregnant	0	Eventing	Competition	Professional	11	6	5.16667	15.2	129	Straw	3	2.9844	2.71646	281.234	0.38352	0.41548	0.12784	0.22372	Yes	No	0.0481928	0	0.0481928	0.0114943	9110000	7670	14.7	45.7	32.17	50.16	1.19	3.11	32.17	50.9	2.6	0.4	3.2	0.6	42.2	3904
H108	1	2016	BE-37	02078546K	Geldings	15	Selle Français	.	Non-pregnant	0	Vaulting	Formation	Amateur	0	8	6.5	14.5	129	Straw	3	4.98118	3.43627	355.755	0.485144	0.525573	0.161715	0.283001	No	No	0	0.0227273	0.008	0.0340909	6880000	4950	11.9	34.4	34.59	50	1.39	2.89	34.59	60.9	2	0.5	4.2	1	31.5	3015
H108	2	2017	BE-426	02078546K	Geldings	15	Selle Français	.	Non-pregnant	0	Vaulting	Formation	Amateur	0	8	6.5	14.5	129	Straw	3	4.98118	3.43627	355.755	0.485144	0.525573	0.161715	0.283001	No	No	0	0.0857143	0	0.0272727	7180000	5400	12.3	37.6	32.71	52.37	1.33	3.06	32.71	76.3	1.5	0.4	2.5	0.3	19	4120
H109	2	2017	BE-427	00183115L	Geldings	17	Selle Français	1	Non-pregnant	0	Jumping	Formation	Amateur	0	5	6.33333	11.3	128	Wood_pellets	3	2.97	2.386	247.1	0.336977	0.365058	0.112326	0.19657	Yes	No	0.0306122	0	0	0.0918367	5450000	5050	9.9	28.3	34.98	51.93	1.08	2.86	34.98	62.8	1.9	0.5	4	0.7	30	3171
H109	1	2016	BE-93	00183115L	Geldings	17	Selle Français	1	Non-pregnant	0	Jumping	Formation	Amateur	0	5	6.33333	11.3	128	Wood_pellets	3	2.97	2.386	247.1	0.336977	0.365058	0.112326	0.19657	Yes	No	0	0	0	0.0752688	5650000	5140	10.3	28.6	36.01	50.62	1.1	2.78	36.01	55.2	1	0.6	4.9	0.6	37.7	2837
H11	1	2016	BE-118	04300884A	Mare	13	Selle Français	1	Non-pregnant	0	Dressage	Formation	Amateur	0	6	1.16667	7.2	128	Straw	3	3.27	2.8	290.4	0.396019	0.429021	0.132006	0.231012	Yes	No	0.00943396	0	0	0.0849057	7240000	6380	12.6	36.7	34.33	50.69	1.13	2.91	34.33	50.1	1.4	0.6	6	0.8	41	3196
H11	2	2017	BE-315	04300884A	Mare	13	Selle Français	1	Non-pregnant	0	Dressage	Formation	Amateur	0	6	1.16667	7.2	128	Straw	3	3.27	2.8	290.4	0.396019	0.429021	0.132006	0.231012	Yes	No	0	0.0294118	0.0196078	0.0294118	7620000	8160	13.4	37.5	35.73	49.21	0.93	2.8	35.73	65.4	2	0.3	3	0.5	28.7	5337
H110	1	2016	BE-17	07357304E	Geldings	10	Anglo Arabian	1	Non-pregnant	0	Eventing	Formation	Amateur	0	6	0.333333	6.3	128	Straw	3	3	2.73	283.36	0.386419	0.418621	0.128806	0.225411	No	No	0	0	0.008	0.00917431	7090000	5490	12	33.9	35.4	47.81	1.29	2.83	35.4	57.8	3.2	0.4	4.2	0.5	33.9	3173
H110	2	2017	BE-429	07357304E	Geldings	10	Anglo Arabian	1	Non-pregnant	0	Eventing	Formation	Amateur	0	6	0.333333	6.3	128	Straw	3	3	2.73	283.36	0.386419	0.418621	0.128806	0.225411	No	No	0	0	0.0964912	0.00877193	8220000	6170	13.8	39.4	35.03	47.93	1.33	2.06	35.03	65.5	1.8	0.6	2.2	0.5	29.4	4041
H111	1	2016	BE-135	09237926A	Geldings	8	Selle Français	1	Non-pregnant	0	Eventing	Formation	Amateur	0	6	0.833333	6.8	128	Straw	3	3.3	2.8	290.4	0.396019	0.429021	0.132006	0.231012	Yes	No	0	0	0	0.036036	7660000	6780	12.2	36	33.89	47	1.13	2.95	33.89	56.6	4.1	0.3	3.9	0.9	34.2	3837
H111	2	2017	BE-431	09237926A	Geldings	8	Selle Français	1	Non-pregnant	0	Eventing	Formation	Amateur	0	6	0.833333	6.8	128	Straw	3	3.3	2.8	290.4	0.396019	0.429021	0.132006	0.231012	Yes	No	0	0	0	0.0366972	8460000	6820	13.6	40.4	33.66	47.75	1.24	2.97	33.66	74.6	4.5	0.2	3.3	0.3	17	5088
H112	2	2017	BE-432	05078750T	Geldings	12	Selle Français	1	Non-pregnant	0	Eventing	Formation	Amateur	0	6	1	7	128	Straw	3	3.08	2.417	250.27	0.341297	0.369738	0.113766	0.19909	Yes	No	0.0990991	0	0	0.0720721	7450000	6160	12.2	34.6	35.26	46.44	1.21	2.84	35.26	63.5	2	0.3	3	0.6	30.7	3912
H112	1	2016	BE-46	05078750T	Geldings	12	Selle Français	1	Non-pregnant	0	Eventing	Formation	Amateur	0	6	1	7	128	Straw	3	3.08	2.417	250.27	0.341297	0.369738	0.113766	0.19909	Yes	No	0.0185185	0	0	0.0648148	7440000	5350	12.7	35.6	35.67	47.85	1.39	2.8	35.67	59.7	2.2	0.6	4.4	0.8	32.3	3194
H113	1	2016	BE-109	05011681U	Geldings	12	Selle Français	1	Non-pregnant	0	Eventing	Formation	Amateur	0	6	4.33333	10.3	128	Straw	3	2.94	2.65	274.56	0.374419	0.40562	0.124806	0.218411	Yes	No	0	0	0	0.0918367	8440000	6370	14.1	41.7	33.81	49.41	1.32	2.96	33.81	56.5	3.7	0.5	5.5	0.8	33.1	3599
H113	2	2017	BE-434	05011681U	Geldings	12	Selle Français	1	Hormonal_treatment	0	Eventing	Formation	Amateur	0	6	4.33333	10.3	128	Straw	3	2.94	2.65	274.56	0.374419	0.40562	0.124806	0.218411	Yes	No	0	0	0	0.0864198	8470000	6820	13.7	40.8	33.58	48.17	1.24	2.98	33.58	68.9	2.8	0.4	3.8	0.5	23.5	4699
H114	2	2017	BE-435	02096638U	Geldings	15	Selle Français	1	Non-pregnant	0	Eventing	Formation	Amateur	0	6	5.16667	11.2	128	Straw	3	3.27	2.76	286.52	0.39074	0.423301	0.130247	0.227931	Yes	Yes	0.177083	0.0104167	0	0.0104167	6870000	6670	12.5	35.1	35.61	51.09	1.03	2.81	35.61	64.4	4.1	0.3	3.3	0.4	27.5	4295
H114	1	2016	BE-7	02096638U	Geldings	15	Selle Français	1	Non-pregnant	0	Eventing	Formation	Amateur	0	6	5.16667	11.2	128	Straw	3	3.27	2.76	286.52	0.39074	0.423301	0.130247	0.227931	Yes	Yes	0.0630631	0	0	0.108108	6440000	6440	12.1	33.7	35.91	52.33	1	2.79	35.91	62	2.5	0.2	3.1	0.4	31.6	3993
H115	2	2017	BE-436	07368089G	Mare	10	Selle Français	1	Non-pregnant	0	Eventing	Formation	Amateur	0	5	0.666667	5.7	128	Straw	3	2.97	2.386	247.1	0.336977	0.365058	0.112326	0.19657	No	No	0.00961539	0.211538	0.00961539	0	8070000	5870	13.6	40	34	49.57	1.37	2.94	34	72.7	1.7	0.5	3.2	0.4	21.4	4267
H115	1	2016	BE-92	07368089G	Mare	10	Selle Français	1	Non-pregnant	0	Eventing	Formation	Amateur	0	5	0.666667	5.7	128	Straw	3	2.97	2.386	247.1	0.336977	0.365058	0.112326	0.19657	No	No	0	0.00934579	0	0.046729	7500000	5200	12.6	36.1	34.9	48.13	1.44	2.87	34.9	66.4	0.9	0.3	4.5	0.7	27.1	3453
H116	1	2016	BE-126	05099971C	Geldings	12	Selle Français	1	Non-pregnant	0	Dressage	Gala	Expert	6	6	4	10	50	Straw	4	3.6	3.06	316.8	0.432021	0.468023	0.144007	0.252012	Yes	No	0	0.00925926	0.008	0.0185185	6980000	7200	12.1	35.3	34.28	50.57	0.97	2.92	34.28	49.5	0.7	0.3	4.3	0.7	44.5	3564
H116	2	2017	BE-437	05099971C	Geldings	12	Selle Français	1	Non-pregnant	0	Dressage	Gala	Expert	33	6	4	10	50	Straw	4	3.6	3.06	316.8	0.432021	0.468023	0.144007	0.252012	Yes	No	0.00952381	0.00952381	0	0.00909091	7270000	9740	12.4	37.2	33.33	51.17	0.75	3	33.33	62.7	1	0.3	3.4	0.5	32.2	6107
H117	2	2017	BE-438	05107664Q	Mare	12	Selle Français	1	Non-pregnant	0	Jumping	Formation	Amateur	0	4.5	0.5	5	128	Straw	3	2.79	2.315	239.71	0.326896	0.354138	0.108965	0.19069	Yes	No	0	0	0	0.0980392	7050000	5290	11.4	32.8	34.76	46.52	1.33	2.88	34.76	66.5	2.8	0.6	4.2	0.5	25.4	3518
H117	1	2016	BE-76	05107664Q	Mare	12	Selle Français	1	Non-pregnant	0	Jumping	Formation	Amateur	0	4.5	0.5	5	128	Straw	3	2.79	2.315	239.71	0.326896	0.354138	0.108965	0.19069	Yes	No	0	0	0.008	0.0892857	7020000	4870	11.5	33.7	34.12	48.01	1.44	2.93	34.12	64.2	1.5	0.3	5.8	0.9	27.2	3127
H118	1	2016	BE-196	05007549L	Geldings	12	Selle Français	1	Non-pregnant	0	Dressage	Gala	Expert	6	8	3.66667	11.7	110	Shavings	4	4.4	3.74	387.2	0.528026	0.572028	0.176008	0.308015	Yes	Yes	0	0.0125	0	0	7480000	7040	13.3	39.3	33.84	52.54	1.06	2.95	33.84	50.7	0.9	0.2	3.3	0.8	44.1	3569
H118	2	2017	BE-439	05007549L	Geldings	12	Selle Français	1	Non-pregnant	0	Dressage	Gala	Expert	33	8	3.66667	11.7	110	Shavings	4	4.4	3.74	387.2	0.528026	0.572028	0.176008	0.308015	Yes	Yes	0	0.00934579	0.00934579	0.00934579	7770000	7660	13.7	40.9	33.5	52.64	1.01	2.99	33.5	59.4	1.4	0.5	4	0.5	34.3	4550
H119	1	2016	BE-178	60019499N	Geldings	16	Hanoverian	2	Non-pregnant	0	Dressage	Gala	Expert	6	5	6.33333	11.3	110	Straw	4	4.4	3.74	387.2	0.528026	0.572028	0.176008	0.308015	Yes	Yes	0	0	0.008	0.0752688	7090000	4960	12	34.2	35.09	48.24	1.43	2.85	35.09	58.6	3.2	0.4	4.5	0.7	32.6	2907
H119	2	2017	BE-440	60019499N	Geldings	16	Hanoverian	2	Non-pregnant	0	Dressage	Gala	Expert	33	5	6.33333	11.3	110	Straw	4	4.4	3.74	387.2	0.528026	0.572028	0.176008	0.308015	Yes	Yes	0.00961539	0	0.00961539	0.144231	7770000	5170	12.8	36.1	35.46	46.46	1.5	2.82	35.46	64.2	1.6	0.6	2.2	0.3	31	3319
H12	1	2016	BE-169	07406603T	Geldings	10	Anglo Arabian	.	Non-pregnant	0	Eventing	Competition	Expert	6	6	4.83333	14.8	129	Straw	3	3.20727	2.806	290.57	0.39626	0.429281	0.132087	0.231152	Yes	No	0	0	0.048	0.0206186	7490000	5460	13.7	39	35.13	52.07	1.37	2.85	35.13	58.1	1.7	0.6	5.1	0.7	33.9	3172
H12	2	2017	BE-316	07406603T	Geldings	10	Anglo Arabian	.	Non-pregnant	0	Eventing	Competition	Expert	13	6	4.83333	14.8	129	Straw	3	3.20727	2.806	290.57	0.39626	0.429281	0.132087	0.231152	Yes	No	0	0	0.0365854	0.0361446	7390000	6630	13.1	39.1	33.5	52.91	1.11	2.98	33.5	80.8	1	0.9	3.2	0.3	13.7	5357
H120	1	2016	BE-112	08038875R	Geldings	9	Anglo Arabian	1	Non-pregnant	0	Eventing	Formation	Amateur	0	6	0.5	6.5	128	Straw	3	3.27	2.8	290.4	0.396019	0.429021	0.132006	0.231012	No	Yes	0.00917431	0	0.008	0.0183486	8480000	5510	14.8	42.5	34.82	50.12	1.54	2.87	34.82	60.6	1.5	0.2	5	0.8	31.9	3339
H120	2	2017	BE-441	08038875R	Geldings	9	Anglo Arabian	1	Non-pregnant	0	Eventing	Formation	Amateur	0	6	0.5	6.5	128	Straw	3	3.27	2.8	290.4	0.396019	0.429021	0.132006	0.231012	No	Yes	0	0	0.0186916	0.0654206	6940000	4200	12.5	34.2	36.55	49.28	1.65	2.74	36.55	67.6	3.1	0.2	3.5	0.4	25.3	2839
H121	1	2016	BE-168	12152019H	Geldings	5	Anglo Arabian	1	Non-pregnant	0	Dressage	Cadre Noir	Professional	0	4	1	5	50	Straw	4	3.69	3.121	323.13	0.440662	0.477384	0.146887	0.257053	No	No	0	0	0	0.0526316	7430000	5110	11.9	34.1	34.9	45.9	1.45	2.87	34.9	47.1	0.7	0.8	5	0.7	45.6	2407
H121	2	2017	BE-442	12152019H	Geldings	5	Anglo Arabian	1	Non-pregnant	0	Dressage	Cadre Noir	Professional	0	4	1	5	50	Straw	4	3.69	3.121	323.13	0.440662	0.477384	0.146887	0.257053	No	No	0	0	0	0.0648148	8290000	6910	13	39.2	33.16	47.29	1.2	3.02	33.16	59.9	1.1	0.5	3.3	0.7	34.5	4139
H122	2	2017	BE-443	08024590T	Geldings	9	Selle Français	1	Non-pregnant	0	Eventing	Competition	Amateur	0	6	0.5	6.5	128	Straw	3	3.3	2.8	290.4	0.396019	0.429021	0.132006	0.231012	No	No	0.00980392	0	0.00980392	0.0392157	6870000	6910	11.5	33.5	34.33	48.76	0.99	2.91	34.33	50.5	2	0.3	2.5	0.4	44.3	3490
H122	1	2016	BE-51	08024590T	Geldings	9	Selle Français	1	Non-pregnant	0	Eventing	Competition	Amateur	0	6	0.5	6.5	128	Straw	3	3.3	2.8	290.4	0.396019	0.429021	0.132006	0.231012	No	No	0	0	0	0.0686275	6850000	6590	11.4	32.4	35.19	47.3	1.04	2.84	35.19	49.2	1.7	0.2	4.4	0.5	43.9	3242
H123	1	2016	BE-165	03110939T	Geldings	14	Selle Français	1	Non-pregnant	0	Dressage	Formation	Amateur	0	6	3	9	128	Straw	3	3.3	2.8	290.4	0.396019	0.429021	0.132006	0.231012	Yes	No	0	0	0	0.0294118	7280000	7170	13.2	39	33.85	53.57	1.02	2.95	33.85	74.8	1.5	0.4	3.8	0.5	19	5363
H123	2	2017	BE-444	03110939T	Geldings	14	Selle Français	1	Non-pregnant	0	Dressage	Formation	Amateur	0	6	3	9	128	Straw	3	3.3	2.8	290.4	0.396019	0.429021	0.132006	0.231012	Yes	No	0	0	0	0.0113636	6680000	6950	12.1	34.7	34.87	51.95	0.96	2.87	34.87	69.3	3.8	0.2	2.3	0.4	24	4816
H124	1	2016	BE-172	04388108R	Mare	13	Selle Français	1	Non-pregnant	0	Jumping	Formation	Amateur	0	4.5	0.333333	4.8	128	Straw	3	2.97	2.386	247.1	0.336977	0.365058	0.112326	0.19657	No	Yes	0	0	0.008	0.0186916	9380000	7540	14.7	44	33.41	46.91	1.24	2.99	33.41	61.7	1.6	0.4	3.5	0.4	32.4	4652
H124	2	2017	BE-445	04388108R	Mare	13	Selle Français	1	Non-pregnant	0	Jumping	Formation	Amateur	0	4.5	0.333333	4.8	128	Straw	3	2.97	2.386	247.1	0.336977	0.365058	0.112326	0.19657	No	Yes	0	0.0108696	0	0.0108696	8270000	7570	12.8	36.7	34.88	44.38	1.09	2.87	34.88	62.5	1.1	0.3	2.5	0.3	33.3	4731
H125	2	2017	BE-446	08079941E	Geldings	9	Selle Français	2	Non-pregnant	0	Eventing	Formation	Amateur	0	6	4.83333	10.8	128	Straw	3	3.3	2.36867	245.227	0.334417	0.362285	0.111472	0.195076	Yes	No	0	0	0.0113636	0.113636	7370000	6330	12.9	37.7	34.22	51.15	1.16	2.92	34.22	65.5	3.3	0.8	2.6	0.7	27.1	4146
H125	1	2016	BE-83	08079941E	Geldings	9	Selle Français	2	Non-pregnant	0	Eventing	Formation	Amateur	0	6	4.83333	10.8	128	Straw	3	3.3	2.36867	245.227	0.334417	0.362285	0.111472	0.195076	Yes	No	0	0	0.008	0.0618557	7390000	6010	12.8	37.8	33.86	51.15	1.23	2.95	33.86	56.2	3.1	0.5	4.9	0.7	34.5	3378
H126	1	2016	BE-210	12226173F	Mare	5	Selle Français	1	Non-pregnant	0	Eventing	Competition	Professional	0	6	3.5	9.5	129	Shavings	3	3	2.7	279.8	0.381619	0.413421	0.127206	0.222611	Yes	No	0	0	0.048	0.0347826	8170000	7820	13.5	39.2	34.44	47.98	1.04	2.9	34.44	47.9	4	0.5	4.1	1.2	42.3	3746
H126	2	2017	BE-447	12226173F	Mare	5	Selle Français	1	Non-pregnant	0	Eventing	Competition	Professional	12	6	3.5	9.5	129	Shavings	3	3	2.7	279.8	0.381619	0.413421	0.127206	0.222611	Yes	No	0.00980392	0.0686275	0.00980392	0.00961539	8230000	8460	13.4	40.8	32.84	49.57	0.97	3.04	32.84	52.2	2.7	0.4	3	0.6	41.1	4416
H127	2	2017	BE-448	07389152M	Mare	10	Anglo Arabian	1	Non-pregnant	0	Eventing	Formation	Amateur	0	6	0.333333	6.3	128	Straw	3	3.3	2.8	290.4	0.396019	0.429021	0.132006	0.231012	No	No	0.00917431	0.0183486	0	0.0183486	8090000	6360	13.5	37.8	35.71	46.72	1.27	2.8	35.71	76.9	3.6	0.2	3.3	0.3	15.8	4891
H127	1	2016	BE-77	07389152M	Mare	10	Anglo Arabian	1	Non-pregnant	0	Eventing	Formation	Amateur	0	6	0.333333	6.3	128	Straw	3	3.3	2.8	290.4	0.396019	0.429021	0.132006	0.231012	No	No	0.00847458	0.00847458	0	0.00847458	8290000	5390	13.7	40.1	34.16	48.37	1.54	2.93	34.16	66.4	5	0.3	4.8	0.4	23.1	3579
H128	2	2017	BE-449	07417591A	Geldings	10	Selle Français	1	Non-pregnant	0	Jumping	Cadre Noir	Amateur	0	6	0.833333	6.8	128	Straw	3	3.3	2.8	290.4	0.396019	0.429021	0.132006	0.231012	Yes	No	0.0107527	0	0.0107527	0.0967742	6890000	5720	11.7	35.1	33.33	50.94	1.2	3	33.33	64.1	1.6	0.2	4.5	1.1	28.5	3667
H128	1	2016	BE-90	07417591A	Geldings	10	Selle Français	1	Non-pregnant	0	Jumping	Cadre Noir	Amateur	0	6	0.833333	6.8	128	Straw	3	3.3	2.8	290.4	0.396019	0.429021	0.132006	0.231012	Yes	No	0	0	0	0.0291262	7090000	5860	12.2	35	34.86	49.37	1.21	2.87	34.86	56.1	0.8	0.2	5.2	0.6	37.1	3287
H129	2	2017	BE-450	07390683Y	Mare	10	Selle Français	1	Non-pregnant	0	Eventing	Formation	Amateur	0	6	2.5	8.5	128	Wood_pellets	3	3.27	2.76	286.52	0.39074	0.423301	0.130247	0.227931	No	Yes	0	0.0697674	0	0.104651	7010000	7430	11.2	32.1	34.86	45.79	0.94	2.87	34.89	57	2.1	0.8	2.8	0.4	36.9	4235
H129	1	2016	BE-53	07390683Y	Mare	10	Selle Français	1	Non-pregnant	0	Eventing	Formation	Amateur	0	6	2.5	8.5	128	Wood_pellets	3	3.27	2.76	286.52	0.39074	0.423301	0.130247	0.227931	No	Yes	0	0	0	0.0560748	8300000	7660	13.9	40.1	34.66	48.31	1.08	2.88	34.66	55.6	1.3	0.4	4.4	0.8	37.5	4259
H13	1	2016	BE-119	04310966R	Mare	13	Selle Français	2	Non-pregnant	0	Dressage	Formation	Amateur	0	6	0	6	128	Straw	3	3.3	2.8	290.4	0.396019	0.429021	0.132006	0.231012	No	No	0	0.00862069	0	0.0172414	6990000	6000	13.9	39.3	35.37	56.22	1.17	2.83	35.37	48	0.9	1.4	5.1	1	43.6	2880
H13	2	2017	BE-318	04310966R	Mare	13	Selle Français	2	Non-pregnant	0	Dressage	Formation	Amateur	0	6	0	6	128	Straw	3	3.3	2.8	290.4	0.396019	0.429021	0.132006	0.231012	No	No	0	0	0.0319149	0.0638298	7020000	8040	13.9	39.2	35.46	55.84	0.87	2.82	35.46	59.2	2.2	1.4	2.5	0.4	34.3	4760
H130	2	2017	BE-451	03109532Y	Mare	14	Selle Français	1	Non-pregnant	0	Dressage	Formation	Amateur	0	7	1.16667	8.2	128	Straw	3	2.79	2.21227	229.035	0.312336	0.338364	0.104112	0.182196	Yes	No	0	0	0	0.111111	7520000	6010	12.4	36.4	34.07	48.4	1.25	2.94	34.07	57.3	1.7	0.6	3.6	0.4	36.4	3444
H130	1	2016	BE-57	03109532Y	Mare	14	Selle Français	1	Non-pregnant	0	Dressage	Formation	Amateur	0	7	1.16667	8.2	128	Straw	3	2.79	2.21227	229.035	0.312336	0.338364	0.104112	0.182196	Yes	No	0	0	0	0.0851064	6150000	4620	10.5	29.3	35.84	47.64	1.33	2.79	35.84	55.2	1.2	0.3	5.1	0.6	37.6	2550
H132	2	2017	BE-453	08092958F	Geldings	9	Selle Français	1	Non-pregnant	0	Eventing	Formation	Amateur	0	6	0.5	6.5	128	Straw	3	3.46	3.342	346.01	0.471864	0.511186	0.157288	0.275254	Yes	No	0	0.0612245	0.0204082	0.0204082	6710000	7210	11.8	34.1	34.6	50.82	0.93	2.89	34.6	71	1.3	0.5	3.4	0.7	23.1	5119
H132	1	2016	BE-72	08092958F	Geldings	9	Selle Français	1	Non-pregnant	0	Eventing	Formation	Amateur	0	6	0.5	6.5	128	Straw	3	3.46	3.342	346.01	0.471864	0.511186	0.157288	0.275254	Yes	No	0	0	0.024	0.018018	6960000	7210	12.7	35.9	35.38	51.58	0.97	2.83	35.38	62.9	1.9	0.3	5.9	0.6	28.4	4535
H133	2	2017	BE-454	09177458B	Mare	8	Selle Français	1	Non-pregnant	0	Jumping	Formation	Amateur	0	4.5	0.833333	5.3	110	Shavings	4	4.02	3.107	321.72	0.438742	0.475304	0.146247	0.255933	Yes	Yes	0.00900901	0	0	0.036036	7720000	6490	12.8	38.2	33.51	49.48	1.19	2.98	33.51	56.7	1.9	0.3	2.8	0.5	37.8	3680
H133	1	2016	BE-99	09177458B	Mare	8	Selle Français	1	Non-pregnant	0	Jumping	Formation	Amateur	0	4.5	0.833333	5.3	110	Shavings	4	4.02	3.107	321.72	0.438742	0.475304	0.146247	0.255933	Yes	Yes	0	0	0.032	0.0333333	7930000	4740	13.2	38.5	34.29	48.55	1.67	2.92	34.29	51.4	1.2	0.3	7.9	1.1	38	2436
H134	2	2017	BE-455	07334379Y	Geldings	10	Anglo Arabian	1	Non-pregnant	0	Eventing	Formation	Amateur	0	6	0.833333	6.8	128	Straw	3	3.3	2.8	290.4	0.396019	0.429021	0.132006	0.231012	Yes	No	0	0	0.0210526	0.0210526	8250000	6710	14	42.7	32.79	51.76	1.23	3.05	32.79	60.1	3.1	0.5	3.3	0.5	32.6	4033
H134	1	2016	BE-6	07334379Y	Geldings	10	Anglo Arabian	1	Non-pregnant	0	Eventing	Formation	Amateur	0	6	0.833333	6.8	128	Straw	3	3.3	2.8	290.4	0.396019	0.429021	0.132006	0.231012	Yes	No	0	0	0	0.0283019	6770000	5920	11.9	33.4	35.63	49.34	1.14	2.81	35.63	50.5	3.6	0.4	5.1	0.9	39.5	2990
H135	2	2017	BE-456	06164172M	Mare	11	Anglo Arabian	1	Non-pregnant	0	Eventing	Competition	Expert	10	6	3.83333	9.8	129	Straw	3	2.22	1.5628	181.684	0.277411	0.244	0.0843955	0.155311	Yes	No	0.0574713	0	0.0114943	0.130435	6740000	5180	12.4	35.8	34.64	53.12	1.3	2.89	34.64	59.8	2.4	0.3	2.8	0.4	34.4	3098
H135	1	2016	BE-50	06164172M	Mare	11	Anglo Arabian	1	Non-pregnant	0	Eventing	Competition	Expert	6	6	3.83333	9.8	129	Straw	3	2.22	1.5628	181.684	0.277411	0.244	0.0843955	0.155311	Yes	No	0.0104167	0	0.016	0.0833333	6580000	7170	12.7	35.9	35.38	54.56	0.92	2.83	35.38	69.2	2	0.4	3.1	0.4	24.9	4962
H136	2	2017	BE-457	12263701P	Mare	5	Selle Français	1	Non-pregnant	0	Eventing	Competition	Professional	15	3	4.16667	7.2	129	Straw	3	3.315	2.806	290.57	0.39626	0.429281	0.132087	0.231152	Yes	No	0	0.0232558	0	0.0813953	8440000	7570	12.8	38	33.68	45	1.11	2.97	33.68	54.9	0.7	0.5	3.2	0.4	40.2	4156
H136	1	2016	BE-89	12263701P	Mare	5	Selle Français	1	Non-pregnant	0	Eventing	Competition	Professional	3	3	4.16667	7.2	129	Straw	3	3.315	2.806	290.57	0.39626	0.429281	0.132087	0.231152	Yes	No	0	0.0104167	0.016	0.104167	7430000	6590	11.8	34	34.71	45.76	1.13	2.88	34.71	46.1	1.4	0.4	3.3	1.2	47.6	3038
H137	1	2016	BE-19	46167663G	Geldings	14	Belgian sport horse	1	Non-pregnant	0	Eventing	Formation	Amateur	0	6	0.833333	6.8	128	Straw	3	3.3	2.8	290.4	0.396019	0.429021	0.132006	0.231012	No	Yes	0.018018	0	0.008	0.045045	7030000	4900	11.7	33.1	35.35	47.08	1.43	2.83	35.35	68.6	2.6	0.4	3.8	0.7	24	3361
H137	2	2017	BE-458	46167663G	Geldings	14	Belgian sport horse	1	Non-pregnant	0	Eventing	Formation	Amateur	0	6	0.833333	6.8	128	Straw	3	3.3	2.8	290.4	0.396019	0.429021	0.132006	0.231012	No	Yes	0.00840336	0.00840336	0.0168067	0.0420168	7650000	5530	12.5	36.4	34.34	47.58	1.38	2.91	34.34	66	3.2	0.4	2.8	0.4	27.2	3650
H138	1	2016	BE-133	11461833K	Mare	6	Anglo Arabian	1	Non-pregnant	0	Eventing	Competition	Professional	3	3	3.66667	6.7	129	Wood_pellets	3	3.02	2.689	278.43	0.379699	0.411341	0.126566	0.221491	No	No	0	0	0.008	0.0471698	7680000	7200	12.4	37	33.51	48.18	1.07	2.98	33.51	53.3	3.3	0.3	4	0.8	38.4	3838
H138	2	2017	BE-459	11461833K	Mare	6	Anglo Arabian	1	Non-pregnant	0	Eventing	Competition	Professional	15	3	3.66667	6.7	129	Wood_pellets	3	3.02	2.689	278.43	0.379699	0.411341	0.126566	0.221491	No	No	0.0204082	0	0	0.0102041	8230000	6850	13.2	40.4	32.67	49.09	1.2	3.06	32.67	59.9	2.7	0.3	3.2	0.4	33.5	4103
H139	1	2016	BE-101	09269682H	Geldings	8	Selle Français	1	Non-pregnant	0	Dressage	Formation	Amateur	0	6	0	6	128	Straw	3	3.3	2.8	290.4	0.396019	0.429021	0.132006	0.231012	No	No	0.045045	0.018018	0	0.027027	7380000	6580	13	37.7	34.48	51.08	1.12	2.9	34.48	65.1	1.6	0.5	4.4	0.7	27.6	4284
H139	2	2017	BE-460	09269682H	Geldings	8	Selle Français	1	Non-pregnant	0	Dressage	Formation	Amateur	0	6	0	6	128	Straw	3	3.3	2.8	290.4	0.396019	0.429021	0.132006	0.231012	No	No	0	0.0769231	0	0.0384615	7200000	6770	12.8	36.9	34.69	51.25	1.06	2.88	34.69	67.3	2.7	0.8	3.2	0.6	25.4	4556
H14	2	2017	BE-319	46175025E	Geldings	9	Hanoverian	1	Non-pregnant	0	Dressage	Competition	Expert	4	7	0	7	50	Straw	4	5.6	4.76	492.8	0.672033	0.728036	0.224011	0.392019	No	Yes	0	0	0.173913	0.0103093	7620000	7870	13.1	39.2	33.42	51.44	0.97	2.99	33.42	77.7	1.7	0.2	3.5	0.3	16.5	6115
H14	1	2016	BE-64	46175025E	Geldings	9	Hanoverian	1	Non-pregnant	0	Dressage	Competition	Expert	2	7	0	7	50	Straw	4	5.6	4.76	492.8	0.672033	0.728036	0.224011	0.392019	No	Yes	0	0	0.008	0.0206186	7470000	6020	13.1	37.2	35.22	49.8	1.24	2.84	35.22	64.3	1.6	0.3	5.8	0.6	27.4	3871
H140	2	2017	BE-461	04308115Q	Geldings	13	Selle Français	1	Non-pregnant	0	Eventing	Formation	Amateur	0	7.5	3	10.5	128	Straw	3	3.27	2.76	286.52	0.39074	0.423301	0.130247	0.227931	No	No	0	0.00884956	0.0265487	0.0530973	7110000	5330	11.3	34.5	32.75	48.52	1.33	3.05	32.75	74.9	2.7	0.4	2.6	0.5	18.8	3992
H140	1	2016	BE-86	04308115Q	Geldings	13	Selle Français	1	Non-pregnant	0	Eventing	Formation	Amateur	0	7.5	3	10.5	128	Straw	3	3.27	2.76	286.52	0.39074	0.423301	0.130247	0.227931	No	No	0	0	0.008	0.0714286	7340000	5040	11.6	33.7	34.42	45.91	1.46	2.91	34.42	60.4	1.5	0.5	4.9	0.5	32.2	3044
H141	1	2016	BE-132	12272254S	Mare	5	Selle Français	1	Non-pregnant	0	Jumping	Competition	Amateur	2	6	0.833333	6.8	128	Straw	3	3.24	0.55	266.11	0.362898	0.39314	0.120966	0.211691	Yes	No	0.00961539	0	0.008	0.115385	8860000	7620	14.9	43.6	34.17	49.21	1.16	2.93	34.17	57.8	1.8	1	4.1	1	34.4	4404
H141	2	2017	BE-462	12272254S	Mare	5	Selle Français	1	Non-pregnant	0	Jumping	Competition	Amateur	4	6	0.833333	6.8	128	Straw	3	3.24	0.55	266.11	0.362898	0.39314	0.120966	0.211691	Yes	No	0	0.0131579	0	0.144737	7720000	7890	12.7	38.1	33.33	49.35	0.98	3	33.33	67.3	4.6	0.7	4.5	0.3	22.7	5310
H142	1	2016	BE-150	12228612E	Mare	5	Selle Français	1	Non-pregnant	0	Dressage	Cadre Noir	Amateur	0	3	1.5	4.5	110	Straw	4	3.6	3.06	316.8	0.432021	0.468023	0.144007	0.252012	No	No	0	0	0.008	0.0337079	8150000	8000	12.8	36.6	34.97	44.91	1.02	2.86	34.97	42.1	2.4	0.5	4.5	0.9	49.7	3368
H142	2	2017	BE-463	12228612E	Mare	5	Selle Français	1	Non-pregnant	0	Dressage	Cadre Noir	Amateur	0	3	1.5	4.5	110	Straw	4	3.6	3.06	316.8	0.432021	0.468023	0.144007	0.252012	No	No	0	0	0	0.021978	7390000	8060	11.6	32.5	35.69	43.98	0.92	2.8	35.69	54.2	1.5	0.4	3.3	0.7	39.9	4369
H143	1	2016	BE-198	10324753R	Geldings	7	Selle Français	2	Non-pregnant	0	Dressage	Cadre Noir	Professional	0	6	1.33333	7.3	50	Straw	4	4	3.6	373.12	0.508825	0.551227	0.169608	0.296815	No	Yes	0	0	0	0.0471698	7250000	7080	12.4	36.4	34.07	50.21	1.02	2.94	34.07	58.3	0.9	0.3	3	0.7	36.8	4128
H143	2	2017	BE-465	10324753R	Geldings	7	Selle Français	2	Non-pregnant	0	Dressage	Cadre Noir	Professional	0	6	1.33333	7.3	50	Straw	4	4	3.6	373.12	0.508825	0.551227	0.169608	0.296815	No	Yes	0.00892857	0	0.0267857	0.00854701	7770000	5870	13	37.3	34.85	48.01	1.32	2.87	34.85	61.9	1.2	0.3	4.5	0.4	31.8	3634
H144	1	2016	BE-215	50441187X	Mare	9	Hanoverian	1	Non-pregnant	0	Dressage	Competition	Expert	0	6	0.333333	6.3	50	Straw	4	4.06667	3.33427	345.195	0.470744	0.509972	0.156915	0.2746	Yes	No	0	0.138614	0.008	0.039604	7870000	7180	14.3	40.5	35.31	51.46	1.1	2.83	35.31	67.9	1.4	0.3	5.3	0.4	24.7	4875
H144	2	2017	BE-466	50441187X	Mare	9	Hanoverian	1	Non-pregnant	0	Dressage	Competition	Expert	4	6	0.333333	6.3	50	Straw	4	4.06667	3.33427	345.195	0.470744	0.509972	0.156915	0.2746	Yes	No	0	0.252632	0.0105263	0.0210526	5900000	5520	10.6	29.1	36.43	49.32	1.07	2.75	36.43	59.8	3.6	0.4	5.3	0.6	30.4	3301
H146	2	2017	BE-468	00171926Y	Geldings	17	Anglo Arabian	1	Non-pregnant	0	Dressage	Gala	Expert	33	3.75	0.833333	4.6	50	Straw	4	3.72	3.25	336.51	0.458903	0.497145	0.152968	0.267693	Yes	Yes	0.00925926	0	0	0.00884956	6990000	7340	12	35.3	33.99	50.5	0.95	2.94	33.99	72.2	1.5	0.2	1.8	0.3	24.1	5299
H146	1	2016	BE-47	00171926Y	Geldings	17	Anglo Arabian	1	Non-pregnant	0	Dressage	Gala	Expert	6	3.75	0.833333	4.6	50	Straw	4	3.72	3.25	336.51	0.458903	0.497145	0.152968	0.267693	Yes	Yes	0	0	0.008	0.0168067	8130000	9070	14.4	41.2	34.95	50.68	0.9	2.86	34.95	60.4	1	0.5	3.2	0.4	34.4	5478
H147	1	2016	BE-156	99407833G	Geldings	18	Selle Français	1	Non-pregnant	0	Dressage	Gala	Expert	6	5	1.33333	6.3	110	Shavings	4	5.6	4.76	492.8	0.672033	0.728036	0.224112	0.392196	Yes	No	0	0.01	0.008	0.08	6620000	5990	12.5	35.3	35.41	53.32	1.11	2.82	35.41	62.3	7.8	0.4	4.2	0.4	24.9	3732
H147	2	2017	BE-469	99407833G	Geldings	18	Selle Français	1	Non-pregnant	0	Dressage	Gala	Expert	33	5	1.33333	6.3	110	Shavings	4	5.6	4.76	492.8	0.672033	0.728036	0.224112	0.392196	Yes	No	0.00943396	0	0	0.0566038	6540000	8300	12.1	34.5	35.07	52.75	0.79	2.85	35.07	82.5	0.1	0.3	4.3	0.2	12.6	6848
H148	2	2017	BE-470	46180760W	Geldings	6	Hanoverian	.	Non-pregnant	0	Dressage	Cadre Noir	Amateur	0	3	1.11667	4.1	110	Wood_pellets	4	4.03469	3.68107	381.099	0.519706	0.563015	0.173235	0.303162	Yes	Yes	0.1875	0	0	0.046875	6880000	6880	11.7	33.3	35.14	48.4	1	2.85	35.14	53.7	4.1	0.2	2.7	0.7	38.7	3695
H148	1	2016	BE-98	46180760W	Geldings	6	Hanoverian	.	Non-pregnant	0	Dressage	Cadre Noir	Amateur	0	3	1.11667	4.1	110	Wood_pellets	4	.	3.68107	381.099	0.519706	0.563015	0.173235	0.303162	Yes	Yes	0.168539	0.011236	0.016	0.011236	7300000	7420	12.3	36.1	34.07	49.45	0.98	2.93	34.07	47.1	3.3	0.3	5.5	2.8	41.1	3495
H149	1	2016	BE-41	09171248B	Geldings	8	Selle Français	1	Non-pregnant	0	Jumping	Formation	Amateur	0	6	0.833333	6.8	128	Straw	3	3.08	2.427	251.32	0.342737	0.371299	0.114246	0.19993	No	Yes	0.0560748	0.00934579	0	0.0186916	6680000	4520	11.5	32.3	35.6	48.35	1.48	2.81	35.6	68.4	1	0.4	5.3	0.5	24.4	3092
H149	2	2017	BE-471	09171248B	Geldings	8	Selle Français	1	Non-pregnant	0	Jumping	Formation	Amateur	0	6	0.833333	6.8	128	Straw	3	3.08	2.427	251.32	0.342737	0.371299	0.114246	0.19993	No	Yes	0.0927835	0.0618557	0	0.0103093	6570000	4570	11.1	31	35.81	47.18	1.44	2.79	35.81	65.6	1.1	0.7	4.4	0.4	27.8	2998
H15	2	2017	BE-320	05085068B	Geldings	12	Selle Français	1	Non-pregnant	0	Dressage	Cadre Noir	Amateur	0	4.5	1.16667	5.7	128	Wood_pellets	3	3.3	2.8	290.4	0.396019	0.429021	0.132006	0.231012	Yes	No	0.0119048	0.0119048	0	0.0238095	6860000	5970	11.9	33.5	35.52	48.83	1.15	2.82	35.52	63.6	3.2	0.5	2.3	0.5	29.4	3797
H15	1	2016	BE-80	05085068B	Geldings	12	Selle Français	1	Non-pregnant	0	Dressage	Cadre Noir	Amateur	0	4.5	1.16667	5.7	128	Wood_pellets	3	3.3	2.8	290.4	0.396019	0.429021	0.132006	0.231012	Yes	No	0.00909091	0	0	0.00909091	7010000	6030	12	34.6	34.68	49.36	1.16	2.88	34.68	57	1.6	0.2	5.6	0.6	35	3437
H150	2	2017	BE-472	05094574T	Geldings	12	Anglo Arabian	1	Non-pregnant	0	Dressage	Formation	Amateur	0	6	1.25	7.3	128	Shavings	3	3.27	2.8	290.4	0.396019	0.429021	0.132006	0.231012	No	No	0.00934579	0	0	0.0373832	5510000	4360	11	29.9	36.79	54.26	1.26	2.72	36.79	53.3	2.9	0.3	4.5	0.4	38.6	2324
H150	1	2016	BE-85	05094574T	Geldings	12	Anglo Arabian	1	Non-pregnant	0	Dressage	Formation	Amateur	0	6	1.25	7.3	128	Shavings	3	3.27	2.8	290.4	0.396019	0.429021	0.132006	0.231012	No	No	0	0	0	0.0588235	5950000	5740	12.2	33.7	36.2	56.64	1.04	2.76	36.2	45.9	2.9	0.5	5.1	0.7	44.8	2635
H151	2	2017	BE-473	04319590S	Geldings	13	Selle Français	.	Non-pregnant	0	Dressage	Gala	Expert	0	NA	NA	.	50	Straw	4	3.8935	3.721	367.75	0.493576	0.420327	0.13593	0.274374	Yes	Yes	0.0113636	0.0340909	0.0113636	0.0322581	7340000	5820	12.6	36.5	34.52	49.73	1.26	2.9	34.52	63.5	2.3	0.4	4.7	0.6	28.5	3696
H151	1	2016	BE-52	04319590S	Geldings	13	Selle Français	.	Non-pregnant	0	Dressage	Gala	Expert	0	NA	NA	.	50	Straw	4	3.8935	3.721	367.75	0.493576	0.420327	0.13593	0.274374	Yes	Yes	0	0.0172414	0.008	0.0775862	7600000	5260	12.7	36.4	34.89	47.89	1.44	2.87	34.89	55.4	1.1	0.5	8.8	1.1	33.1	2914
H152	1	2016	BE-162	46161578W	Geldings	17	Hanoverian	1	Non-pregnant	0	Dressage	Cadre Noir	Expert	0	5	0.666667	5.7	110	Shavings	4	3.72	3.08	318.91	0.434902	0.471144	0.144967	0.253693	No	No	0	0.0265487	0.016	0.0707965	7350000	4630	12.9	38.1	33.86	51.84	1.59	2.95	33.86	63	2.7	0.3	4.6	0.5	28.8	2917
H152	2	2017	BE-474	46161578W	Geldings	17	Hanoverian	1	Non-pregnant	0	Dressage	Cadre Noir	Expert	0	5	0.666667	5.7	110	Shavings	4	3.72	3.08	318.91	0.434902	0.471144	0.144967	0.253693	No	No	0	0	0	0.0185185	7310000	4930	12.7	37.6	33.78	51.44	1.48	2.96	33.78	70.9	3.6	1.3	3.8	0.6	19.9	3495
H153	1	2016	BE-159	10411360D	Geldings	7	Zangersheide	.	Non-pregnant	0	Dressage	Competition	Expert	2	11	1	12	110	Wood_pellets	4	3.40676	3.107	321.72	0.438742	0.475304	0.146247	0.255933	Yes	Yes	0.0208333	0	0.04	0.0104167	7120000	7690	12.8	36.6	34.97	51.4	0.93	2.86	34.97	63	2.5	0.7	4	0.8	29	4845
H153	2	2017	BE-475	10411360D	Geldings	7	Zangersheide	.	Non-pregnant	0	Dressage	Competition	Expert	6	11	1	12	110	Wood_pellets	4	3.40676	3.107	321.72	0.438742	0.475304	0.146247	0.255933	Yes	Yes	0	0.010989	0	0.0549451	6600000	7450	11.5	33	34.85	50	0.89	2.87	34.85	67.1	2.2	0.3	3.9	0.6	25.9	4999
H154	1	2016	BE-182	50425126E	Mare	11	Hanoverian	2	Non-pregnant	0	Dressage	Formation	Amateur	0	6	2	8	128	Straw	3	2.664	2.2299	244.657	0.354206	0.344649	0.112467	0.202103	No	Yes	0	0	0	0.018018	8140000	6840	14.6	42.4	34.43	52.09	1.19	2.9	34.43	74	0.6	0.3	3.4	0.4	21.3	5062
H154	2	2017	BE-476	50425126E	Mare	11	Hanoverian	2	Non-pregnant	0	Dressage	Formation	Amateur	0	6	2	8	128	Straw	3	2.664	2.2299	244.657	0.354206	0.344649	0.112467	0.202103	No	Yes	0	0	0	0.04	6490000	5920	11.8	32.5	36.31	50.08	1.1	2.75	36.31	69.2	1.3	0.2	3.3	0.4	25.6	4097
H155	1	2016	BE-100	08090238M	Geldings	9	Selle Français	1	Non-pregnant	0	Jumping	Formation	Amateur	0	6	0.666667	6.7	128	Wood_pellets	3	2.5	2.016	208.73	0.284654	0.308375	0.0948847	0.166048	Yes	No	0	0	0	0.1	9090000	6150	15.2	44.3	34.31	48.73	1.48	2.91	34.31	58.5	5.6	1.1	3.9	0.7	30.1	3598
H155	2	2017	BE-477	08090238M	Geldings	9	Selle Français	1	Non-pregnant	0	Jumping	Formation	Amateur	0	6	0.666667	6.7	128	Wood_pellets	3	2.5	2.016	208.73	0.284654	0.308375	0.0948847	0.166048	Yes	No	0	0	0	0.138614	7110000	5650	11.7	34	34.41	47.82	1.26	2.91	34.41	58.9	3.7	0.7	4.2	0.7	31.8	3328
H156	1	2016	BE-32	00163856U	Geldings	17	Selle Français	.	Non-pregnant	0	Jumping	Gala	.	.	.	.	.	110	Straw	.	0.253846	0.2	21.12	0.0288014	0.0312015	0.0096004	0.0168008	.	.	.	.	.	.	7050000	6430	11.7	33.2	35.24	47.09	1.1	2.84	35.24	63.1	1.7	0.3	4.5	0.6	29.8	4057
H156	2	2017	BE-479	00163856U	Geldings	17	Selle Français	.	Non-pregnant	0	Jumping	Gala	.	.	.	.	.	110	Straw	.	0.253846	0.2	21.12	0.0288014	0.0312015	0.0096004	0.0168008	.	.	.	.	.	.	7240000	6130	11.8	33.3	35.44	45.99	1.18	2.82	35.44	65.5	2.5	0.4	3.8	0.4	27.5	4015
H157	1	2016	BE-40	06225029N	Geldings	11	Selle Français	1	Non-pregnant	0	Jumping	Formation	Amateur	0	6	0.833333	6.8	128	Straw	3	3.3	2.8	290.4	0.396019	0.429021	0.132006	0.231012	No	Yes	0	0	0.024	0.0366972	7570000	7570	12.7	37	34.32	48.88	1	2.91	34.32	69.9	1.6	0.2	4.9	0.5	22.9	5291
H157	2	2017	BE-480	06225029N	Geldings	11	Selle Français	1	Non-pregnant	0	Jumping	Formation	Amateur	0	6	0.833333	6.8	128	Straw	3	3.3	2.8	290.4	0.396019	0.429021	0.132006	0.231012	No	Yes	0	0.019802	0	0.029703	6480000	6110	11	32.9	33.43	50.77	1.06	2.99	33.43	74.2	2.4	0.3	3.2	0.3	19.6	4534
H158	2	2017	BE-481	01303894Y	Geldings	16	Selle Français	1	Non-pregnant	0	Jumping	Formation	Amateur	0	7	1	8	128	Wood_pellets	3	3.3	2.8	290.4	0.396019	0.429021	0.132006	0.231012	Yes	No	0	0	0.0103093	0.0618557	5790000	6050	11.1	33	33.64	56.99	0.96	2.97	33.64	59.7	3.1	0.2	3.3	0.4	33.2	3612
H158	1	2016	BE-91	01303894Y	Geldings	16	Selle Français	1	Non-pregnant	0	Jumping	Formation	Amateur	0	7	1	8	128	Wood_pellets	3	3.3	2.8	290.4	0.396019	0.429021	0.132006	0.231012	Yes	No	0	0	0.008	0.0555556	7020000	7030	13.1	38.6	33.94	54.99	1	2.95	33.94	53.4	2.7	0.2	4.7	0.4	38.5	3754
H159	1	2016	BE-214	46169335P	Geldings	10	Hanoverian	.	Non-pregnant	0	Dressage	Competition	.	.	.	.	.	SBV	Straw	.	5.97764	5.453	564.6	0.769958	0.834122	0.256653	0.449142	.	.	.	.	.	.	6870000	5250	12.2	36.2	33.7	52.69	1.31	2.97	33.7	55.4	0.7	0.8	3.8	0.6	38.8	2909
H159	2	2017	BE-483	46169335P	Geldings	10	Hanoverian	.	Non-pregnant	0	Dressage	Competition	.	.	.	.	.	SBV	Straw	.	5.97764	5.453	564.6	0.769958	0.834122	0.256653	0.449142	.	.	.	.	.	.	6160000	5750	11.1	32.8	33.84	53.25	1.07	2.95	33.84	69.4	0.8	0.6	3.2	0.4	25.6	3991
H16	2	2017	BE-321	12251428E	Geldings	5	Anglo Arabian	.	Non-pregnant	0	Eventing	Competition	Professional	7	6	4.83333	10.8	129	Straw	3	1.956	1.662	172.12	0.234732	0.254293	0.0782439	0.136927	No	No	0.0512821	0	0	0.0384615	7310000	6870	12	36.9	32.52	50.48	1.06	3.08	32.52	62.2	2.2	0.4	4.4	0.7	30.1	4273
H16	1	2016	BE-35	12251428E	Geldings	5	Anglo Arabian	.	Non-pregnant	0	Eventing	Competition	Professional	0	6	4.83333	10.8	129	Straw	3	1.956	1.662	172.12	0.234732	0.254293	0.0782439	0.136927	No	No	0.11236	0	0.016	0.0898876	6630000	6300	11.4	31.9	35.74	48.11	1.05	2.8	35.74	54	1.8	0.4	5.9	0.7	37.3	3402
H160	1	2016	BE-174	47211492K	Mare	8	Trakehner	2	Non-pregnant	0	Dressage	Cadre Noir	Professional	0	5	0.666667	5.7	110	Straw	4	3.48	3.046	315.39	0.430105	0.465933	0.143372	0.208925	Yes	No	0	0	0.032	0	8950000	7510	14.2	41.2	34.47	46.03	1.19	2.9	34.47	60.6	2.5	0.4	4.6	0.6	31.3	4551
H160	2	2017	BE-484	47211492K	Mare	8	Trakehner	2	Hormonal_treatment	0	Dressage	Cadre Noir	Professional	0	5	0.666667	5.7	110	Straw	4	3.48	3.046	315.39	0.430105	0.465933	0.143372	0.208925	Yes	No	0	0	0	0.0172414	8960000	7310	13.9	41.4	33.57	46.21	1.23	2.98	33.57	57.6	1.4	0.5	2.7	0.5	37.3	4211
H161	1	2016	BE-179	50405724T	Mare	15	Hanoverian	1	Non-pregnant	0	Dressage	Gala	Expert	6	5	0.666667	5.7	110	Shavings	4	3.6	3.06	316.8	0.432021	0.468023	0.144007	0.252012	No	Yes	0	0.0465116	0	0.0813953	8980000	7510	15.6	47	33.19	52.34	1.2	3.01	33.19	66.4	2.7	0.3	4.4	0.7	25.4	4987
H161	2	2017	BE-485	50405724T	Mare	15	Hanoverian	1	Non-pregnant	0	Dressage	Gala	Expert	33	5	0.666667	5.7	110	Shavings	4	3.6	3.06	316.8	0.432021	0.468023	0.144007	0.252012	No	Yes	0.00862069	0.198276	0	0.0862069	7090000	7440	12	37.3	32.17	52.61	0.95	3.11	32.17	74.3	1.9	0.4	4	0.4	19.1	5528
H162	1	2016	BE-200	09250536T	Geldings	8	Selle Français	1	Non-pregnant	0	Dressage	Cadre Noir	Professional	0	5	6.66667	11.7	50	Straw	4	3.6	3.06	316.8	0.432021	0.468023	0.144007	0.252012	Yes	Yes	0	0	0	0	6990000	5680	12.3	36.3	33.88	51.93	1.23	2.95	33.88	53.6	1.3	0.4	3.8	0.6	40.3	3044
H162	2	2017	BE-486	09250536T	Geldings	8	Selle Français	1	Non-pregnant	0	Dressage	Cadre Noir	Professional	0	5	6.66667	11.7	50	Straw	4	3.6	3.06	316.8	0.432021	0.468023	0.144007	0.252012	Yes	Yes	0	0	0.0106383	0.020202	6550000	8390	11.8	33.4	35.33	50.99	0.78	2.83	35.33	77.2	0.2	0.3	5.1	0.3	16.9	6477
H163	1	2016	BE-21	10322522R	Mare	7	Anglo Arabian	1	Non-pregnant	0	Eventing	Competition	Expert	0	6	3.5	9.5	129	Straw	3	2.94	2.42307	250.859	0.342097	0.370605	0.114032	0.199557	Yes	No	0.00884956	0.00884956	0.048	0.0265487	7820000	7500	13.3	38.9	34.19	49.74	1.04	2.92	34.19	52.2	2.9	0.6	4.2	0.7	39.3	3915
H163	2	2017	BE-487	10322522R	Mare	7	Anglo Arabian	1	Non-pregnant	0	Eventing	Competition	Expert	6	6	3.5	9.5	129	Straw	3	2.94	2.42307	250.859	0.342097	0.370605	0.114032	0.199557	Yes	No	0.02	0.07	0	0.0582524	7390000	6820	12.5	36.7	34.06	49.66	1.08	2.94	34.06	61.6	2.5	0.9	3.1	0.5	31.4	4201
H164	2	2017	BE-488	06207066N	Geldings	11	Selle Français	1	Non-pregnant	0	Eventing	Formation	Amateur	0	6	0.333333	6.3	128	Straw	3	3.3	2.8	290.4	0.396019	0.429021	0.132006	0.231012	Yes	No	0	0	0.01	0.03	7030000	4890	12.4	35.1	35.33	49.93	1.44	2.83	35.33	69.7	1.1	0.8	3.8	0.4	24.2	3408
H164	1	2016	BE-60	06207066N	Geldings	11	Selle Français	1	Non-pregnant	0	Eventing	Formation	Amateur	0	6	0.333333	6.3	128	Straw	3	3.3	2.8	290.4	0.396019	0.429021	0.132006	0.231012	Yes	No	0.00884956	0	0	0.0619469	6890000	5020	11.9	35	34	50.8	1.37	2.94	34	64.2	3.5	0.4	4.5	0.5	26.9	3223
H165	1	2016	BE-189	50433403H	Mare	10	Hanoverian	1	Non-pregnant	0	Dressage	Cadre Noir	Professional	0	6	0	6	50	Straw	4	3.6	3.06	316.8	0.432021	0.468023	0.144007	0.252012	Yes	Yes	0	0	0.008	0.026087	7960000	5340	13.7	39	35.13	48.99	1.49	2.85	35.13	64.8	0.6	0.5	4.8	0.4	28.9	3460
H165	2	2017	BE-491	50433403H	Mare	10	Hanoverian	1	Hormonal_treatment	0	Dressage	Cadre Noir	Professional	0	6	0	6	50	Straw	4	3.6	3.06	316.8	0.432021	0.468023	0.144007	0.252012	Yes	Yes	0.0108696	0	0.0108696	0.0104167	7550000	8180	12.6	36	35	47.68	0.92	2.86	35	77.3	0.1	0.7	3.8	0.3	17.7	6323
H166	1	2016	BE-205	09184044S	Geldings	8	Selle Français	.	Non-pregnant	0	Eventing	Competition	Expert	0	9	4	13	129	Shavings	3	4.928	4.188	433.66	0.59139	0.640672	0.19713	0.344977	Yes	No	0	0.0140845	0.008	0.0140845	8250000	4740	14	40.6	34.48	49.21	1.74	2.9	34.48	45.3	2.1	0.9	4.4	0.7	46.6	2147
H166	2	2017	BE-492	09184044S	Geldings	8	Selle Français	.	Non-pregnant	0	Eventing	Competition	Expert	13	9	4	13	129	Shavings	3	4.928	4.188	433.66	0.59139	0.640672	0.19713	0.344977	Yes	No	0	0	0.0121951	0.0487805	8340000	6340	13.8	40.7	33.91	48.8	1.32	2.95	33.91	59.1	2.5	0.7	3.6	0.4	33.8	3747
H167	1	2016	BE-130	10322050E	Mare	7	Anglo Arabian	1	Non-pregnant	0	Eventing	Cadre Noir	Amateur	0	1	6.83333	8.8	129	Straw	3	2.46	1.995	206.62	0.281774	0.305255	0.0939247	0.164368	No	No	0.0188679	0	0.024	0.0566038	8770000	6260	14.3	42.5	33.65	48.46	1.4	2.97	33.65	53.4	0.9	0.7	4.5	0.8	39.7	3343
H167	2	2017	BE-493	10322050E	Mare	7	Anglo Arabian	1	Non-pregnant	0	Eventing	Cadre Noir	Amateur	0	1	6.83333	8.8	129	Straw	3	2.46	1.995	206.62	0.281774	0.305255	0.0939247	0.164368	No	No	0	0	0.010101	0.10101	9340000	6930	15	45.7	32.82	48.93	1.35	3.05	32.82	58.4	5.6	0.4	5.3	0.5	29.7	4047
H168	1	2016	BE-125	50404111X	Mare	20	Hanoverian	1	Non-pregnant	0	Dressage	Gala	Expert	6	6	0.166667	6.2	50	Straw	4	3.6	3.06	316.8	0.432021	0.468023	0.144007	0.252012	Yes	Yes	0	0.00980392	0	0.0294118	7430000	8250	12.9	38.1	33.86	51.28	0.9	2.95	33.86	52.3	3.2	1.6	3.6	1.5	37.8	4315
H168	2	2017	BE-494	50404111X	Mare	20	Hanoverian	1	Non-pregnant	0	Dressage	Gala	Expert	33	6	0.166667	6.2	50	Straw	4	3.6	3.06	316.8	0.432021	0.468023	0.144007	0.252012	Yes	Yes	0	0.0102041	0.0102041	0.0485437	7390000	7050	12	34.4	34.88	46.55	1.05	2.87	34.88	69.1	2.1	0.3	4	0.4	24.1	4872
H169	1	2016	BE-164	50420918D	Mare	13	Belgian sport horse	1	Non-pregnant	0	Dressage	Gala	Expert	6	5	1.33333	6.3	110	Shavings	4	4.02	3.107	321.72	0.438742	0.475304	0.146247	0.255933	Yes	Yes	0	0.01	0.032	0	6690000	6130	12.1	34.9	34.67	52.17	1.09	2.88	34.67	56.1	2	0.5	3.9	0.6	36.9	3439
H169	2	2017	BE-495	50420918D	Mare	13	Belgian sport horse	1	Non-pregnant	0	Dressage	Gala	Expert	33	5	1.33333	6.3	110	Shavings	4	4.02	3.107	321.72	0.438742	0.475304	0.146247	0.255933	Yes	Yes	0.00925926	0	0.0185185	0.037037	7720000	6910	13	40.2	32.34	52.07	1.12	3.09	32.34	69.9	1.6	0.3	3.7	0.4	24.1	4830
H170	2	2017	BE-496	05103842U	Mare	12	Selle Français	2	Non-pregnant	0	Eventing	Formation	Amateur	0	6	0.5	6.5	128	Straw	3	3.27	2.73	283.36	0.386419	0.418621	0.128806	0.225411	No	Yes	0.00917431	0.00917431	0	0.00917431	7850000	6570	12.8	36.4	35.16	46.37	1.19	2.84	35.16	58.3	4.2	0.4	2.9	0.4	33.7	3830
H170	1	2016	BE-94	05103842U	Mare	12	Selle Français	2	Non-pregnant	0	Eventing	Formation	Amateur	0	6	0.5	6.5	128	Straw	3	3.27	2.73	283.36	0.386419	0.418621	0.128806	0.225411	No	Yes	0.00917431	0	0	0.0642202	7960000	6260	13	37.9	34.3	47.61	1.27	2.92	34.3	54.5	2.3	0.4	4.2	0.6	38	3412
H172	1	2016	BE-158	11485052X	Geldings	6	Selle Français	1	Non-pregnant	0	Jumping	Competition	Professional	0	4.5	0.833333	5.3	110	Straw	4	4.4	3.74	387.2	0.528026	0.572028	0.176008	0.308015	No	No	0	0	0.024	0	7490000	5610	12.7	37.5	33.87	50.07	1.34	2.95	33.87	51.9	1.3	0.5	6.3	0.8	39.1	2912
H172	2	2017	BE-498	11485052X	Geldings	6	Selle Français	1	Non-pregnant	0	Jumping	Competition	Professional	14	4.5	0.833333	5.3	110	Straw	4	4.4	3.74	387.2	0.528026	0.572028	0.176008	0.308015	No	No	0	0	0.0394737	0.0394737	7400000	5840	12.8	36.9	34.69	49.86	1.27	2.88	34.69	60.2	2.1	0.8	4.5	0.4	32	3516
H173	1	2016	BE-15	10357640U	Geldings	7	Selle Français	1	Non-pregnant	0	Jumping	Competition	Amateur	6	6	0	6	110	Shavings	4	3.48	3.046	315.39	0.430102	0.465943	0.143367	0.250893	Yes	Yes	0	0	0.024	0.040404	6510000	6620	11	31	35.48	47.62	0.98	2.82	35.48	60	1.7	0.3	4.9	0.9	32.2	3972
H173	2	2017	BE-499	10357640U	Geldings	7	Selle Français	1	Non-pregnant	0	Jumping	Competition	Amateur	13	6	0	6	110	Shavings	4	3.48	3.046	315.39	0.430102	0.465943	0.143367	0.250893	Yes	Yes	0	0	0.0206186	0.0103093	7410000	7790	12.1	36.4	33.24	49.12	0.95	3.01	33.24	63.6	3.5	0.3	3.3	0.5	28.9	4954
H174	2	2017	BE-500	12179543Q	Geldings	5	Selle Français	1	Non-pregnant	0	Jumping	Competition	Professional	14	4.5	0.833333	5.3	110	Shavings	4	4.2	3.658	378.75	0.516506	0.559548	0.172169	0.301295	Yes	Yes	0	0	0	0.0533333	6780000	5250	11.1	32.3	34.37	47.64	1.29	2.91	34.37	56	1.8	0.3	4.6	0.7	36.6	2940
H174	1	2016	BE-69	12179543Q	Geldings	5	Selle Français	1	Non-pregnant	0	Jumping	Competition	Professional	0	4.5	0.833333	5.3	110	Shavings	4	4.2	3.658	378.75	0.516506	0.559548	0.172169	0.301295	Yes	Yes	0.010101	0	0.016	0.121212	7010000	6220	11.4	33.1	34.44	47.22	1.13	2.9	34.44	53.4	3	0.3	5.2	0.6	37.6	3321
H175	1	2016	BE-44	12192157E	Mare	5	Selle Français	1	Non-pregnant	0	Eventing	Competition	Professional	0	4.5	5.16667	9.7	129	Straw	3	2.46	1.995	206.62	0.281775	0.305256	0.093925	0.164368	No	No	0.00990099	0.00990099	0.016	0.029703	7650000	7250	12.1	35.3	34.28	46.14	1.06	2.92	34.28	47.4	1.2	0.2	3.9	0.7	46.6	3437
H175	2	2017	BE-501	12192157E	Mare	5	Selle Français	1	Non-pregnant	0	Eventing	Competition	Professional	12	4.5	5.16667	9.7	129	Straw	3	2.46	1.995	206.62	0.281774	0.305255	0.0939247	0.164368	No	No	0.0108696	0	0.0108696	0.0206186	7850000	6970	12.1	36.3	33.33	46.24	1.13	3	33.33	52.5	0.7	0.3	3	0.6	43	3659
H176	1	2016	BE-176	04342559B	Geldings	13	Selle Français	1	Non-pregnant	0	Dressage	Gala	Expert	6	6	1.16667	7.2	50	Straw	4	3.96	3.223	333.69	0.455063	0.492985	0.151688	0.265453	No	Yes	0	0	0	0.0693069	6660000	6120	11.6	33.7	34.42	50.6	1.09	2.91	34.42	52.5	0.8	0.4	4	0.7	41.6	3213
H176	2	2017	BE-502	04342559B	Geldings	13	Selle Français	1	Non-pregnant	0	Dressage	Gala	Expert	33	6	1.16667	7.2	50	Straw	4	3.96	3.223	333.69	0.455063	0.492985	0.151688	0.265453	No	Yes	0.0120482	0	0	0.091954	6570000	6280	11.1	32	34.69	48.71	1.05	2.88	34.69	53.8	1.1	0.3	4.5	0.4	39.9	3379
H177	1	2016	BE-12	12178452B	Geldings	5	Selle Français	1	Non-pregnant	0	Jumping	Competition	Professional	0	4.5	0.833333	5.3	110	Straw	4	3.96	3.631	375.93	0.512666	0.555388	0.170889	0.299055	No	No	0	0	0.016	0.0654206	6580000	7000	10.7	30	35.67	45.59	0.94	2.8	35.67	46.6	0.9	0.2	4.2	1	47.1	3262
H177	2	2017	BE-503	12178452B	Geldings	5	Selle Français	1	Non-pregnant	0	Jumping	Competition	Professional	14	4.5	0.833333	5.3	110	Straw	4	3.96	3.631	375.93	0.512666	0.555388	0.170889	0.299055	No	No	0.025641	0	0	0.0897436	7230000	5670	11.6	34.2	33.92	47.3	1.28	2.95	33.92	56.1	2.6	0.2	3	0.3	37.8	3181
H178	1	2016	BE-3	11490904L	Geldings	6	Selle Français	1	Non-pregnant	0	Jumping	Competition	Professional	0	5.5	1.25	6.8	110	Straw	4	3.96	3.28213	339.797	0.463383	0.501998	0.154461	0.270307	Yes	Yes	0.234783	0	0.048	0.026087	7440000	7920	12.1	34.4	35.17	46.24	0.94	2.84	35.17	48.6	0.9	0.4	4.3	0.8	45	3849
H178	2	2017	BE-504	11490904L	Geldings	6	Selle Français	1	Non-pregnant	0	Jumping	Competition	Professional	17	5.5	1.25	6.8	110	Straw	4	3.96	3.28213	339.797	0.463383	0.501998	0.154461	0.270307	Yes	Yes	0.227848	0	0.0126582	0.0126582	7500000	7290	12	34.5	34.78	46	1.03	2.88	34.78	54.7	2.6	1	3.4	0.6	37.7	3988
H179	1	2016	BE-177	46167664F	Geldings	10	Hanoverian	1	Non-pregnant	0	Dressage	Gala	Expert	6	2	1.20833	3.2	110	Straw	4	4.36	3.69013	382.037	0.520986	0.564402	0.173662	0.303909	Yes	Yes	0	0	0	0.043956	7060000	6370	12	34.5	34.78	48.87	1.11	2.88	34.78	60.4	3.1	0.5	4.6	0.5	30.9	3847
H179	2	2017	BE-505	46167664F	Geldings	10	Hanoverian	1	Non-pregnant	0	Dressage	Gala	Expert	33	2	1.20833	3.2	110	Straw	4	4.36	3.69013	382.037	0.520986	0.564402	0.173662	0.303909	Yes	Yes	0.00917431	0	0.0183486	0.110092	7820000	7200	12.9	39.6	32.58	50.64	1.09	3.07	32.58	66.3	3.6	0.4	2.1	0.4	27.3	4774
H18	1	2016	BE-141	09221122Q	Geldings	8	Anglo Arabian	1	Non-pregnant	0	Eventing	Competition	Expert	6	5	0.5	5.5	129	Straw	3	3.315	2.806	290.57	0.39626	0.429281	0.132087	0.231152	Yes	No	0.0190476	0	0.024	0.0380952	7730000	6690	13	39.2	33.16	50.71	1.16	3.02	33.16	48.5	2.7	0.4	5.3	0.6	42.5	3245
H18	2	2017	BE-324	09221122Q	Geldings	8	Anglo Arabian	1	Non-pregnant	0	Eventing	Competition	Expert	9	5	0.5	5.5	129	Straw	3	3.315	2.806	290.57	0.39626	0.429281	0.132087	0.231152	Yes	No	0	0	0.010989	0.0430108	6770000	6000	11.5	34.5	33.33	50.96	1.13	3	33.33	50.7	1.9	0.3	3.5	0.7	43	3042
H180	1	2016	BE-143	50453535A	Mare	5	Hanoverian	1	Non-pregnant	0	Dressage	Cadre Noir	Professional	0	4	2.66667	6.7	110	Wood_pellets	4	3.72	3.073	318.2	0.433942	0.470104	0.144647	0.253133	No	Yes	0	0	0.032	0.0283019	8060000	8250	12.9	38	33.95	47.15	0.98	2.95	33.95	39.5	3.2	0.4	3.8	0.6	52.4	3259
H180	2	2017	BE-506	50453535A	Mare	5	Hanoverian	1	Hormonal_treatment	0	Dressage	Cadre Noir	Professional	0	4	2.66667	6.7	110	Wood_pellets	4	3.72	3.073	318.2	0.433942	0.470104	0.144647	0.253133	No	Yes	0	0	0	0.00970874	8090000	8760	12.7	37.5	33.87	46.35	0.92	2.95	33.87	45.4	3	0.6	3.4	0.4	47.2	3977
H181	1	2016	BE-4	60017798M	Male	19	Lusitano	2	Non-pregnant	0	Dressage	Gala	Expert	6	4.5	0.5	5	110	Shavings	4	4.02	3.107	321.72	0.438742	0.475304	0.146247	0.255933	Yes	Yes	0	0	0.008	0.297619	7300000	5970	12.9	36.9	34.96	50.55	1.22	2.86	34.96	54.5	3	0.5	4.7	0.5	36.9	3254
H181	2	2017	BE-507	60017798M	Male	19	Lusitano	2	Non-pregnant	0	Dressage	Gala	Expert	33	4.5	0.5	5	110	Shavings	4	4.02	3.107	321.72	0.438742	0.475304	0.146247	0.255933	Yes	Yes	0	0	0.00980392	0.352941	7300000	6330	12.7	37.8	33.6	51.78	1.15	2.98	33.6	63.4	4.3	0.6	3.5	0.7	27.5	4013
H182	1	2016	BE-148	06197364J	Geldings	11	Anglo Arabian	1	Non-pregnant	0	Eventing	Formation	Amateur	0	6	0.5	6.5	128	Shavings	3	2.97	2.417	250.27	0.341297	0.369738	0.113766	0.19909	Yes	Yes	0	0	0.008	0.0272727	7900000	6520	13.2	38	34.74	48.1	1.21	2.88	34.74	53.6	3.1	0.2	5	0.6	37.5	3495
H182	2	2017	BE-508	06197364J	Geldings	11	Anglo Arabian	1	Non-pregnant	0	Eventing	Formation	Amateur	0	6	0.5	6.5	128	Shavings	3	2.97	2.417	250.27	0.341297	0.369738	0.113766	0.19909	Yes	Yes	0	0	0	0.0581395	7850000	7260	13	37	35.14	47.13	1.08	2.85	35.14	59.9	5.4	0.6	4.1	0.5	29.6	4349
H183	1	2016	BE-170	11545622K	Geldings	6	Anglo Arabian	2	Non-pregnant	0	Eventing	Competition	Amateur	0	6	2.83333	8.8	129	Straw	3	3.29	2.765	286.35	0.3905	0.423041	0.130166	0.227791	Yes	Yes	0	0	0	0.037037	7450000	6100	11.7	33.2	35.24	44.56	1.22	2.84	35.24	37	1.1	0.2	3	0.9	57.8	2257
H183	2	2017	BE-509	11545622K	Geldings	6	Anglo Arabian	2	Non-pregnant	0	Eventing	Competition	Amateur	0	6	2.83333	8.8	129	Straw	3	3.29	2.765	286.35	0.3905	0.423041	0.130166	0.227791	Yes	Yes	0.00990099	0	0	0.019802	7440000	6030	11.2	33.9	33.04	45.56	1.23	3.03	33.04	49.8	1.4	0.3	3.6	0.9	43.9	3003
H184	1	2016	BE-38	60028014H	Male	14	Lusitano	1	Non-pregnant	0	Dressage	Gala	Expert	6	6	2.33333	8.3	110	Shavings	4	4.02	2.57382	299.207	0.456854	0.4021	0.138986	0.255774	Yes	Yes	0.0114943	0.0229885	0.016	0.0804598	8290000	6020	13.2	38.2	34.55	46.08	1.38	2.89	34.55	35.8	1.5	0.3	5.1	0.7	56.6	2155
H184	2	2017	BE-510	60028014H	Male	14	Lusitano	1	Non-pregnant	0	Dressage	Gala	Expert	33	6	2.33333	8.3	110	Shavings	4	4.02	2.57382	299.207	0.456854	0.4021	0.138986	0.255774	Yes	Yes	0	0	0	0.0294118	9360000	7620	14.6	43.6	33.49	46.58	1.23	2.99	33.49	58	0.7	0.3	3.2	0.6	37.2	4420
H185	1	2016	BE-27	47210494U	Geldings	9	Oldenburger	2	Non-pregnant	0	Dressage	Gala	Professional	0	6	2.33333	8.3	110	Straw	4	4.4	3.74	387.2	0.528026	0.572028	0.176008	0.308015	No	No	0	0	0.008	0.0733945	7850000	6090	13.5	38.4	35.16	48.92	1.29	2.84	35.16	62	1.7	0.3	4.7	0.5	30.8	3776
H185	2	2017	BE-511	47210494U	Geldings	9	Oldenburger	2	Non-pregnant	0	Dressage	Gala	Professional	0	6	2.33333	8.3	110	Straw	4	4.4	3.74	387.2	0.528026	0.572028	0.176008	0.308015	No	No	0	0	0	0.0392157	7870000	6070	13.3	39.9	33.33	50.7	1.3	3	33.33	74.5	1.8	0.3	3.5	0.4	19.5	4522
H186	2	2017	BE-512	06204105G	Geldings	11	Selle Français	1	Non-pregnant	0	Eventing	Formation	Amateur	0	6	0.5	9.5	128	Straw	3	3.27	2.8	290.4	0.396019	0.429021	0.132006	0.231012	No	No	0.00925926	0.00925926	0.00925926	0.00925926	7640000	7050	13.2	38.5	34.29	50.39	1.08	2.92	34.29	63	1.9	0.6	2.9	0.5	31.1	4442
H186	1	2016	BE-65	06204105G	Geldings	11	Selle Français	1	Non-pregnant	0	Eventing	Formation	Amateur	0	6	0.5	9.5	128	Straw	3	3.27	2.8	290.4	0.396019	0.429021	0.132006	0.231012	No	No	0.00884956	0	0.008	0.0265487	7090000	6040	12.5	35.5	35.21	50.07	1.17	2.84	35.21	60.2	1.8	0.4	5	0.8	31.8	3636
H187	1	2016	BE-183	46160544U	Geldings	15	Dutch Warmblood	1	Non-pregnant	0	Dressage	Competition	Expert	3	6	0	6	110	Straw	4	4.4	3.74	387.2	0.528026	0.572028	0.176008	0.308015	Yes	No	0	0	0	0.0615385	7570000	4340	12.5	36.1	34.63	47.69	1.74	2.89	34.63	59.2	2.2	0.8	5.6	0.5	31.6	2569
H187	2	2017	BE-513	46160544U	Geldings	15	Dutch Warmblood	1	Non-pregnant	0	Dressage	Competition	Expert	6	6	0	6	110	Straw	4	4.4	3.74	387.2	0.528026	0.572028	0.176008	0.308015	Yes	No	0	0	0	0.09375	7690000	4510	12.6	35.4	35.59	46.03	1.71	2.81	35.59	63	1.9	1.2	3.4	0.5	30.1	2841
H188	1	2016	BE-151	47212674A	Mare	9	Belgian sport horse	1	Non-pregnant	0	Eventing	Competition	Amateur	0	6	0.333333	6.3	128	Straw	3	3.3	2.8	290.4	0.396019	0.429021	0.132006	0.231012	Yes	No	0.0636364	0	0.032	0.0181818	7480000	6610	12.5	36	34.72	48.13	1.13	2.88	34.72	58.2	1.7	0.2	3	0.5	36.4	3847
H188	2	2017	BE-514	47212674A	Mare	9	Belgian sport horse	1	Non-pregnant	0	Eventing	Competition	Amateur	0	6	0.333333	6.3	128	Straw	3	3.3	2.8	290.4	0.396019	0.429021	0.132006	0.231012	Yes	No	0.0754717	0	0.0566038	0.0849057	8150000	8330	12.9	39	33.05	47.85	0.98	3.02	33.08	76.1	3	0.3	3.4	0.5	16.8	6339
H189	1	2016	BE-24	60024466P	Geldings	13	Hanoverian	1	Non-pregnant	0	Dressage	Gala	Expert	6	6	0.833333	6.8	110	Straw	4	3.96	3.59	371.71	0.506905	0.549147	0.168968	0.295695	Yes	Yes	0.0106383	0	0.032	0.0531915	7290000	5250	13.3	38.7	34.37	53.09	1.39	2.91	34.37	57.4	1.9	0.3	5.1	0.6	34.6	3014
H189	2	2017	BE-515	60024466P	Geldings	13	Hanoverian	1	Non-pregnant	0	Dressage	Gala	Expert	33	6	0.833333	6.8	110	Straw	4	3.96	3.59	371.71	0.506905	0.549147	0.168968	0.295695	Yes	Yes	0.02	0	0.03	0.09	6950000	4760	12.8	37	34.59	53.24	1.46	2.89	34.59	62.1	1.6	0.3	4.7	0.6	30.6	2956
H19	1	2016	BE-124	60025731P	Geldings	6	Belgian sport horse	1	Non-pregnant	0	Eventing	Competition	Professional	6	6	4.83333	10.8	129	Shavings	3	2.74	2.063	213.66	0.291375	0.315656	0.0971248	0.169968	No	No	0	0	0.032	0.0380952	7210000	6470	11.9	34	35	47.16	1.11	2.86	35	65.7	4.6	0.3	5.1	0.5	23.8	4251
H19	2	2017	BE-325	60025731P	Geldings	6	Belgian sport horse	1	Non-pregnant	0	Eventing	Competition	Professional	15	6	4.83333	10.8	129	Shavings	3	2.74	2.063	213.66	0.291375	0.315656	0.0971248	0.169968	No	No	0	0	0.0121951	0.0853659	7730000	8790	13.1	39.9	32.83	51.62	0.88	3.05	32.83	62.7	3.2	0.6	2.2	0.4	30.9	5511
H190	1	2016	BE-2	05076280D	Geldings	12	Selle Français	1	Non-pregnant	0	Jumping	Competition	Expert	2	4.5	1.08333	5.6	110	Shavings	4	4.4	3.097	360.09	0.54982	0.48	0.16727	0.30782	Yes	Yes	0	0	0.032	0.0188679	7990000	6270	13.1	37.5	34.93	46.93	1.27	2.86	34.93	61.5	2	0.4	6.2	0.5	29.4	3856
H190	2	2017	BE-516	05076280D	Geldings	12	Selle Français	1	Non-pregnant	0	Jumping	Competition	Expert	21	4.5	1.08333	5.6	110	Shavings	4	4.4	3.097	360.09	0.54982	0.48	0.16727	0.30782	Yes	Yes	0.00925926	0.0185185	0.0277778	0.037037	7360000	7720	11.6	35.5	32.68	48	0.95	3.06	32.68	73.5	2	0.3	3.3	0.6	20.3	5674
H191	1	2016	BE-175	04341961B	Male	13	Selle Français	1	Non-pregnant	0	Jumping	Competition	Expert	3	5.5	1.25	6.8	110	Straw	4	3.8	3.09	320.32	0.436822	0.473224	0.145607	0.254813	Yes	Yes	0	0	0.056	0.108696	8110000	6000	14.1	41.8	33.73	51.54	1.35	2.96	33.73	65.3	1.1	0.5	3.9	0.6	28.6	3918
H191	2	2017	BE-517	04341961B	Male	13	Selle Français	1	Non-pregnant	0	Jumping	Competition	Expert	14	5.5	1.25	6.8	110	Straw	4	3.8	3.09	320.32	0.436822	0.473224	0.145607	0.254813	Yes	Yes	0	0	0.018018	0.036036	8120000	6860	13.8	40.6	33.99	50	1.18	2.94	33.99	77.5	0.7	0.7	3.7	0.2	17.2	5317
H192	1	2016	BE-5	10324759K	Geldings	7	Selle Français	1	Non-pregnant	0	Jumping	Competition	Amateur	5	5.5	1.25	6.8	110	Straw	4	4	3.64933	377.813	0.515226	0.558161	0.171742	0.300548	Yes	Yes	0.010101	0.030303	0.04	0.040404	7530000	5950	12.8	36.7	34.88	48.74	1.27	2.87	34.88	47.7	1.5	0.4	5.2	0.5	44.6	2838
H192	2	2017	BE-518	10324759K	Geldings	7	Selle Français	1	Non-pregnant	0	Jumping	Competition	Amateur	11	5.5	1.25	6.8	110	Straw	4	4	3.64933	377.813	0.515226	0.558161	0.171742	0.300548	Yes	Yes	0.0178571	0.0982143	0.00892857	0.0357143	7170000	5850	12.2	34.4	35.47	47.98	1.23	2.82	35.47	60.1	1.8	0.3	4.5	0.5	32.8	3516
H193	2	2017	BE-519	60025396D	Geldings	11	Hanoverian	1	Non-pregnant	0	Dressage	Gala	Expert	33	6	0.833333	6.8	110	Straw	4	5.1	3.89867	403.627	0.550427	0.596296	0.183476	0.321083	Yes	Yes	0	0	0	0.105769	7630000	3810	13	37.4	34.76	49.02	2	2.88	34.76	55.6	1.6	0.3	4.6	0.6	37.3	2118
H193	1	2016	BE-71	60025396D	Geldings	11	Hanoverian	1	Non-pregnant	0	Dressage	Gala	Expert	6	6	0.833333	6.8	110	Straw	4	5.1	3.89867	403.627	0.550427	0.596296	0.183476	0.321083	Yes	Yes	0.0147059	0	0	0.0588235	8520000	4790	14.8	42.5	34.82	49.88	1.78	2.87	34.82	50.7	1.2	0.5	6	0.9	40.9	2429
H194	1	2016	BE-197	46168135T	Geldings	10	Dutch Warmblood	1	Non-pregnant	0	Dressage	Competition	Expert	2	6	1.16667	7.2	50	Straw	4	4.32	3.67	380.16	0.518426	0.561628	0.172809	0.302415	Yes	Yes	0	0	0.008	0.0235294	7080000	5290	11.9	34.9	34.1	49.29	1.34	2.93	34.1	65.7	1.5	0.2	3.7	0.7	28.2	3476
H194	2	2017	BE-520	46168135T	Geldings	10	Dutch Warmblood	1	Non-pregnant	0	Dressage	Competition	Expert	3	6	1.16667	7.2	50	Straw	4	4.32	3.67	380.16	0.518426	0.561628	0.172809	0.302415	Yes	Yes	0	0	0.0104167	0.040404	7090000	5290	11.8	35.3	33.43	49.79	1.34	2.99	33.43	65.6	2.2	0.6	3.9	0.6	27	3470
H195	1	2016	BE-106	08018583Y	Mare	9	Selle Français	1	Non-pregnant	0	Eventing	Formation	Amateur	0	6	2.75	8.8	128	Straw	3	3.27	2.8	290.4	0.396019	0.429021	0.132006	0.231012	Yes	No	0.0181818	0	0.032	0.0727273	8260000	7120	14	41.3	33.9	50	1.16	2.95	33.9	60.6	1.4	0.3	4.7	0.5	32.4	4315
H195	2	2017	BE-521	08018583Y	Mare	9	Selle Français	1	Non-pregnant	0	Eventing	Formation	Amateur	0	6	2.75	8.8	128	Straw	3	3.27	2.8	290.4	0.396019	0.429021	0.132006	0.231012	Yes	No	0.0229885	0	0.0114943	0.103448	7220000	7080	12.2	35.4	34.46	49.03	1.02	2.9	34.46	65.6	2.6	0.4	3.2	0.4	27.8	4644
H196	1	2016	BE-1	60037236J	Male	7	Lusitano	1	Non-pregnant	0	Dressage	Cadre Noir	Amateur	0	6	2.33333	8.3	110	Shavings	4	3.6	3.06	316.8	0.432021	0.468023	0.144007	0.252012	Yes	Yes	0.0178571	0	0.008	0.0892857	8340000	6880	13.8	38.7	35.66	46.4	1.21	2.8	35.66	42.1	1	0.6	4.9	1.1	50.3	2896
H196	2	2017	BE-522	60037236J	Male	7	Lusitano	1	Non-pregnant	0	Dressage	Cadre Noir	Amateur	0	6	2.33333	8.3	110	Shavings	4	3.6	3.06	316.8	0.432021	0.468023	0.144007	0.252012	Yes	Yes	0	0	0	0.0183486	8910000	7180	14.1	41.1	34.31	46.13	1.24	2.91	34.31	56.6	1	0.7	4.4	0.5	36.8	4064
H197	1	2016	BE-147	05017059Z	Geldings	12	Anglo Arabian	1	Non-pregnant	0	Eventing	Formation	Amateur	0	6	1.5	7.5	128	Wood_pellets	3	3.75	3.36	348.48	0.475224	0.514826	0.158408	0.277214	Yes	Yes	0.0505051	0	0	0.0505051	6960000	4310	11.4	33.3	34.23	47.84	1.61	2.92	34.23	58.1	2.5	0.4	3.6	0.5	34.9	2504
H197	2	2017	BE-523	05017059Z	Geldings	12	Anglo Arabian	1	Non-pregnant	0	Eventing	Formation	Amateur	0	6	1.5	7.5	128	Wood_pellets	3	3.75	3.36	348.48	0.475224	0.514826	0.158408	0.277214	Yes	Yes	0.0272727	0	0	0.0818182	7240000	4180	11.9	34.8	34.2	48.07	1.73	2.92	34.2	58.1	2.2	0.3	4.3	0.6	34.5	2429
H198	2	2017	BE-524	05006522C	Mare	12	Selle Français	1	Non-pregnant	0	Jumping	Formation	Amateur	0	6	0.833333	6.8	128	Wood_pellets	3	2.745	2.12	220	0.30001	0.325016	0.1	0.175009	Yes	Yes	0	0	0	0.0618557	6010000	4000	10.4	30.4	34.21	50.58	1.5	2.92	34.21	62.8	4	0.5	3.5	0.6	28.7	2512
H198	1	2016	BE-58	05006522C	Mare	12	Selle Français	1	Non-pregnant	0	Jumping	Formation	Amateur	0	6	0.833333	6.8	128	Wood_pellets	3	2.745	2.12	220	0.30001	0.325016	0.1	0.175009	Yes	Yes	0	0	0	0.0543478	7960000	5330	13.8	39.2	35.2	49.25	1.49	2.84	35.2	56.8	3.7	0.4	4.7	0.7	33.8	3027
H199	1	2016	BE-123	03129638T	Geldings	14	Selle Français	1	Non-pregnant	0	Eventing	Formation	Amateur	0	6	0.5	6.5	128	Shavings	3	3.27	2.8	290.4	0.396019	0.429021	0.132006	0.231012	Yes	Yes	0.00934579	0	0	0.0373832	6540000	6350	11.9	34.8	34.2	53.21	1.03	2.92	34.2	65.8	1.9	0.3	4.3	0.6	27.1	4178
H199	2	2017	BE-525	03129638T	Geldings	14	Selle Français	1	Non-pregnant	0	Eventing	Formation	Amateur	0	6	0.5	6.5	128	Shavings	3	3.27	2.8	290.4	0.396019	0.429021	0.132006	0.231012	Yes	Yes	0	0.010101	0	0.020202	6120000	7030	11.3	33.4	33.83	54.58	0.87	2.96	33.83	65.3	2.3	0.2	4	0.5	27.6	4591
H2	1	2016	BE-171	46167101S	Geldings	10	Oldenburger	2	Non-pregnant	0	Dressage	Gala	Expert	6	5	3.85	8.9	110	Straw	4	3.6	3.06	316.8	0.432021	0.468023	0.144007	0.252012	No	Yes	0	0	0.008	0.0117647	7670000	7910	12.5	36.8	33.97	47.98	0.97	2.94	33.97	56	5.4	0.3	3.6	1	33.7	4430
H2	2	2017	BE-301	46167101S	Geldings	10	Oldenburger	2	Non-pregnant	0	Dressage	Gala	Expert	33	5	3.85	8.9	110	Straw	4	3.6	3.06	316.8	0.432021	0.468023	0.144007	0.252012	No	Yes	0	0	0.0490196	0.0196078	7340000	7150	11.8	35.5	33.24	48.37	1.03	3.01	33.24	59.3	5.6	0.7	3.3	0.4	30.6	4240
H20	1	2016	BE-111	99401848M	Geldings	18	Selle Français	1	Non-pregnant	0	Dressage	Gala	Expert	6	6	2	8	110	Wood_pellets	4	4.4	3.74	387.2	0.528026	0.572028	0.176008	0.308015	No	Yes	0	0	0	0.0116279	7830000	6170	13.5	40.2	33.58	51.34	1.27	2.98	33.58	66.9	3.1	0.9	3.9	0.6	24.6	4128
H20	2	2017	BE-326	99401848M	Geldings	18	Selle Français	1	Non-pregnant	0	Dressage	Gala	Expert	6	6	2	8	110	Wood_pellets	4	4.4	3.74	387.2	0.528026	0.572028	0.176008	0.308015	No	Yes	0	0	0.0373832	0.0280374	8040000	8120	13.5	38.8	34.79	48.26	0.99	2.87	34.79	76.9	2.6	1.3	2.7	0.5	15.9	6244
H21	1	2016	BE-25	04304332C	Geldings	13	Anglo Arabian	2	Non-pregnant	0	Dressage	Formation	Amateur	0	13.5	0.5	14	128	Straw	3	3.08	2.427	251.32	0.342737	0.371299	0.114246	0.19993	Yes	Yes	0	0	0	0.0188679	7280000	4760	12.4	36.2	34.25	49.73	1.53	2.92	34.25	59.3	0.5	0.3	4.1	0.7	35.1	2823
H21	2	2017	BE-328	04304332C	Geldings	13	Anglo Arabian	2	Non-pregnant	0	Dressage	Formation	Amateur	0	13.5	0.5	14	128	Straw	3	3.08	2.427	251.32	0.342737	0.371299	0.114246	0.19993	Yes	Yes	0.0113636	0.0113636	0	0.0113636	7850000	6150	13.2	38	34.74	48.41	1.28	2.88	34.74	68	1.2	0.3	3	0.5	27	4182
H22	2	2017	BE-329	05011954Y	Mare	12	Selle Français	1	Non-pregnant	0	Jumping	Formation	Amateur	0	7	1	8	128	Wood_pellets	3	3.08	2.417	250.27	0.341297	0.369738	0.113766	0.19909	Yes	No	0	0	0.01	0.06	6480000	5950	11.6	33.9	34.22	52.31	1.09	2.92	34.22	66.5	1.4	0.2	5.1	0.5	26.3	3957
H22	1	2016	BE-59	05011954Y	Mare	12	Selle Français	1	Non-pregnant	0	Jumping	Formation	Amateur	0	7	1	8	128	Wood_pellets	3	3.08	2.417	250.27	0.341297	0.369738	0.113766	0.19909	Yes	No	0	0	0	0.0471698	6580000	6120	11.9	34	35	51.67	1.08	2.86	35	69.9	1.6	0.2	5.2	0.4	22.6	4278
H23	1	2016	BE-206	03183775Z	Mare	14	Selle Français	2	Non-pregnant	0	Eventing	Formation	Amateur	0	6	0.333333	6.3	128	Straw	3	3.27	2.611	270.33	0.368658	0.39938	0.122886	0.215051	Yes	No	0.00917431	0	0	0.0825688	9450000	5450	15.9	48.4	32.85	51.22	1.73	3.04	32.85	55.4	1.7	0.4	4.9	0.9	36.7	3019
H23	2	2017	BE-331	03183775Z	Mare	14	Selle Français	2	Non-pregnant	0	Eventing	Formation	Amateur	0	6	0.333333	6.3	128	Straw	3	3.27	2.611	270.33	0.368658	0.39938	0.122886	0.215051	Yes	No	0.0106383	0.0106383	0	0.106383	7860000	7120	12.9	37.3	34.58	47.46	1.1	2.89	34.58	63	4	0.6	2.9	0.3	29.3	4486
H24	1	2016	BE-144	10388721L	Geldings	7	Selle Français	1	Non-pregnant	0	Jumping	Competition	Amateur	0	6	5.16667	11.2	128	Straw	3	3.76667	3.07133	317.973	0.433622	0.469757	0.14454	0.252946	No	Yes	0	0	0	0.0925926	8400000	6960	14.5	42	34.52	50	1.21	2.9	34.52	43.6	1.5	1	3.8	0.9	49.2	3035
H24	2	2017	BE-332	10388721L	Geldings	7	Selle Français	1	Non-pregnant	0	Jumping	Competition	Amateur	2	6	5.16667	11.2	128	Straw	3	3.76667	3.07133	317.973	0.433622	0.469757	0.14454	0.252946	No	Yes	0	0.0185185	0.00925926	0.0884956	6990000	4590	11.7	33.6	34.82	48.07	1.52	2.87	34.82	54.2	1.8	1.1	3.3	0.8	38.7	2488
H25	1	2016	BE-216	60019019K	Geldings	17	Hanoverian	1	Non-pregnant	0	Dressage	Competition	Expert	3	2	1.20833	3.2	110	Shavings	4	4	3.64933	377.813	0.515226	0.558161	0.171742	0.300548	Yes	Yes	0	0	0.056	0.181818	8350000	7950	15.2	45.3	33.55	54.25	1.05	2.98	33.55	56.7	1.6	0.5	4.4	0.7	36.1	4508
H25	2	2017	BE-333	60019019K	Geldings	17	Hanoverian	1	Non-pregnant	0	Dressage	Competition	Expert	18	2	1.20833	3.2	110	Shavings	4	4	3.64933	377.813	0.515226	0.558161	0.171742	0.300548	Yes	Yes	0.0144928	0	0.0289855	0.144928	7230000	7850	13.3	37.8	35.19	52.28	0.92	2.84	35.19	63.4	1.8	0.4	4	0.4	30.1	4977
H26	1	2016	BE-184	07337227C	Geldings	10	Selle Français	1	Non-pregnant	0	Jumping	Competition	Expert	3	5.5	1.25	6.8	110	Straw	4	3.95	3.45667	357.867	0.488024	0.528693	0.162674	0.28468	Yes	Yes	0.0140845	0	0	0.056338	8210000	5670	14	39.1	35.81	47.62	1.45	2.79	35.81	48.2	2.7	0.4	5	0.7	43	2733
H26	2	2017	BE-334	07337227C	Geldings	10	Selle Français	1	Non-pregnant	0	Jumping	Competition	Expert	16	5.5	1.25	6.8	110	Straw	4	3.95	3.45667	357.867	0.488024	0.528693	0.162674	0.28468	Yes	Yes	0.027027	0	0.00900901	0.036036	7820000	5210	12.7	37.4	33.96	47.83	1.5	2.94	33.96	59.1	2.1	0.4	3.6	0.5	34.2	3079
H27	1	2016	BE-138	07330254G	Geldings	10	Selle Français	1	Non-pregnant	0	Jumping	Formation	Amateur	0	4.5	4.83333	9.3	128	Wood_pellets	3	2.5	2.016	208.73	0.284654	0.308375	0.0948847	0.166048	Yes	No	0	0	0.008	0.0792079	7230000	5340	12	35.8	33.52	49.52	1.35	2.98	33.52	58.5	1.5	0.3	4	0.6	35	3124
H27	2	2017	BE-335	07330254G	Geldings	10	Selle Français	1	Non-pregnant	0	Jumping	Formation	Amateur	0	4.5	4.83333	9.3	128	Wood_pellets	3	2.5	2.016	208.73	0.284654	0.308375	0.0948847	0.166048	Yes	No	0.0105263	0	0	0.0421053	6670000	4840	11.2	32.6	34.36	48.88	1.38	2.91	34.36	54.5	1.9	0.4	3.1	0.4	39.7	2638
H28	1	2016	BE-117	12162299J	Geldings	5	Anglo Arabian	1	Non-pregnant	0	Jumping	Competition	Professional	0	6	2.33333	8.3	110	Straw	4	4.24	3.66747	379.691	0.517786	0.560935	0.172595	0.302042	No	Yes	0	0	0.008	0.0769231	9060000	5650	13.6	40.6	33.5	44.81	1.6	2.99	33.5	50.5	2.2	0.4	3.7	1.1	42.1	2853
H28	2	2017	BE-336	12162299J	Geldings	5	Anglo Arabian	1	Non-pregnant	0	Jumping	Competition	Professional	0	6	2.33333	8.3	110	Straw	4	4.24	3.66747	379.691	0.517786	0.560935	0.172595	0.302042	No	Yes	0	0	0	0.0357143	9260000	5480	13.7	40.6	33.74	43.84	1.69	2.96	33.74	50.6	2.5	0.2	3.4	0.9	42.5	2773
H29	1	2016	BE-139	02067129U	Geldings	15	Selle Français	1	Non-pregnant	0	Dressage	Formation	Amateur	0	6	1.16667	7.2	128	Straw	3	3.3	2.8	290.4	0.396019	0.429021	0.132006	0.231012	No	Yes	0	0	0.024	0.00909091	7810000	7710	13.3	39.7	33.5	50.83	1.01	2.98	33.5	60.7	1.1	0.4	3.5	0.5	33.9	4680
H29	2	2017	BE-338	02067129U	Geldings	15	Selle Français	1	Non-pregnant	0	Dressage	Formation	Amateur	0	6	1.16667	7.2	128	Straw	3	3.3	2.8	290.4	0.396019	0.429021	0.132006	0.231012	No	Yes	0	0.019802	0.029703	0.019802	7150000	9160	12.3	35.6	34.55	49.79	0.78	2.89	34.55	70	1.2	0.3	2.2	0.3	26	6412
H3	2	2017	BE-302	12254703U	Geldings	5	Selle Français	1	Non-pregnant	0	Jumping	Competition	Professional	0	6	0.333333	6.3	50	Straw	4	3.6	1.83	316.8	0.432021	0.468023	0.144007	0.252012	No	Yes	0.0190476	0.00952381	0.00952381	0.0727273	9070000	8990	13.7	39.7	34.51	43.77	1.01	2.9	34.51	50.6	3.1	0.7	2.7	0.4	42.5	4549
H3	1	2016	BE-33	12254703U	Geldings	5	Selle Français	1	Non-pregnant	0	Jumping	Competition	Professional	0	6	0.333333	6.3	50	Straw	4	3.6	1.83	316.8	0.432021	0.468023	0.144007	0.252012	No	Yes	0	0.0172414	0	0.0517241	8390000	9000	12.4	36.2	34.25	43.15	0.93	2.92	34.25	48.6	1.9	0.4	4	0.8	44.5	4374
H30	1	2016	BE-110	60025395E	Geldings	11	Hanoverian	1	Non-pregnant	0	Dressage	Competition	Expert	0	6	2	8	110	Straw	4	3.96	3.631	375.93	0.512666	0.555388	0.170889	0.299055	No	No	0	0	0.008	0.0373832	7000000	5820	11.8	36.2	32.6	51.71	1.2	3.07	32.6	60	1.8	0.6	5.3	0.4	32	3492
H30	2	2017	BE-339	60025395E	Geldings	11	Hanoverian	1	Non-pregnant	0	Dressage	Competition	Expert	17	6	2	8	110	Straw	4	3.96	3.631	375.93	0.512666	0.555388	0.170889	0.299055	No	No	0.010989	0	0.021978	0.0659341	7280000	6080	12.4	38.1	32.55	52.34	1.2	3.07	32.55	67.6	3.7	0.5	4.6	0.4	23.1	4110
H31	1	2016	BE-149	02020811Q	Geldings	15	Selle Français	1	Non-pregnant	0	Eventing	Competition	Expert	3	6	3.83333	9.8	129	Wood_pellets	3	3.315	2.806	290.57	0.39626	0.429281	0.132087	0.231152	Yes	No	0.141176	0	0.016	0.0352941	6560000	5290	12.1	34.6	34.97	52.74	1.24	2.86	34.97	58.3	2.2	0.4	5.5	0.4	33.1	3084
H31	2	2017	BE-340	02020811Q	Geldings	15	Selle Français	1	Non-pregnant	0	Eventing	Competition	Expert	19	6	3.83333	9.8	129	Wood_pellets	3	3.315	2.806	290.57	0.39626	0.429281	0.132087	0.231152	Yes	No	0.0540541	0.027027	0	0.027027	7360000	6440	12.9	39	33.08	52.99	1.14	3.02	33.08	67.2	1.8	0.4	4.3	0.6	25.7	4328
H32	1	2016	BE-207	01306697B	Geldings	16	Selle Français	2	Non-pregnant	0	Dressage	Gala	Expert	6	6	4.08333	10.1	50	Wood_pellets	4	3.6	3.06	316.8	0.432021	0.468023	0.144007	0.252012	Yes	No	0	0	0	0.0363636	6610000	9190	13.1	37.6	34.84	56.88	0.72	2.87	34.84	62.8	0.7	0.5	4.2	0.5	31.2	5771
H32	2	2017	BE-341	01306697B	Geldings	16	Selle Français	2	Non-pregnant	0	Dressage	Gala	Expert	33	6	4.08333	10.1	50	Wood_pellets	4	3.6	3.06	316.8	0.432021	0.468023	0.144007	0.252012	Yes	No	0	0	0	0.0636364	6500000	7710	11.8	35.7	33.05	54.92	0.84	3.03	33.05	68.8	0.9	0.6	3.7	0.3	25.6	5304
H33	1	2016	BE-185	02038203L	Mare	15	Selle Français	1	Non-pregnant	0	Dressage	Gala	Expert	6	5	1.08333	6.1	50	Straw	4	4.6	3.17333	328.533	0.448022	0.485357	0.14934	0.261346	Yes	No	0	0	0.008	0.020202	8410000	5440	14.3	42.2	33.89	50.18	1.55	2.95	33.89	56.9	2.4	0.4	6.5	0.9	33	3095
H33	2	2017	BE-342	02038203L	Mare	15	Selle Français	1	Non-pregnant	0	Dressage	Gala	Expert	33	5	1.08333	6.1	50	Straw	4	4.6	3.17333	328.533	0.448022	0.485357	0.14934	0.261346	Yes	No	0	0	0.0102041	0.0291262	6980000	4440	11.7	33.3	35.14	47.71	1.57	2.85	35.14	63.5	2.6	0.1	3.1	0.7	30	2819
H34	1	2016	BE-10	04306744F	Geldings	13	Selle Français	1	Non-pregnant	0	Dressage	Cadre Noir	Amateur	0	7.5	0.833333	8.3	110	Straw	4	3.82667	3.33427	345.195	0.470744	0.509972	0.156915	0.2746	Yes	Yes	0	0	0.04	0.0823529	7400000	4930	12.9	36.7	35.15	49.59	1.5	2.84	35.15	61.5	6.9	0.3	4.2	0.5	26.6	3032
H34	2	2017	BE-343	04306744F	Geldings	13	Selle Français	1	Non-pregnant	0	Dressage	Cadre Noir	Amateur	0	7.5	0.833333	8.3	110	Straw	4	3.82667	3.33427	345.195	0.470744	0.509972	0.156915	0.2746	Yes	Yes	0	0	0	0.0348837	6990000	5010	12.3	34.1	36.07	48.78	1.4	2.77	36.07	72.5	2.8	0.2	2.9	0.3	21.3	3632
H35	1	2016	BE-31	12232827Y	Geldings	5	Anglo Arabian	1	Non-pregnant	0	Eventing	Competition	Professional	0	3.75	3.66667	7.4	129	Straw	3	3.785	3.48727	361.035	0.492345	0.533373	0.164115	0.287201	Yes	No	0.0188679	0	0.04	0.0377358	7420000	6480	11.8	34	34.71	45.82	1.15	2.88	34.71	47.8	4	0.4	5.1	1.1	41.6	3097
H35	2	2017	BE-344	12232827Y	Geldings	5	Anglo Arabian	1	Non-pregnant	0	Eventing	Competition	Professional	12	3.75	3.66667	7.4	129	Straw	3	3.785	3.48727	361.035	0.492345	0.533373	0.164115	0.287201	Yes	No	0.0119048	0.0238095	0	0.0238095	7710000	6020	12.2	36.8	33.15	47.73	1.28	3.02	33.15	64.3	2.1	0.5	4.1	0.8	28.3	3871
H36	1	2016	BE-121	10316155M	Geldings	7	Anglo Arabian	1	Non-pregnant	0	Jumping	Formation	Amateur	0	4.5	1.33333	5.8	128	Straw	3	2.68	2.27007	235.019	0.320496	0.347204	0.106832	0.186956	Yes	No	0.00892857	0	0	0	8120000	7680	13	38.5	33.77	47.41	1.06	2.96	33.77	65.9	1.7	1.1	4.5	0.4	26.3	5061
H36	2	2017	BE-345	10316155M	Geldings	7	Anglo Arabian	1	Non-pregnant	0	Jumping	Formation	Amateur	0	4.5	1.33333	5.8	128	Straw	3	2.68	2.27007	235.019	0.320496	0.347204	0.106832	0.186956	Yes	No	0	0	0	0.0686275	7740000	5710	12.2	34.5	35.36	44.57	1.36	2.83	35.36	58.7	2.3	0.6	3	0.4	34.9	3352
H37	2	2017	BE-346	06246331J	Mare	11	Anglo Arabian	1	Non-pregnant	0	Eventing	Formation	Amateur	0	6	0.333333	6.3	128	Straw	3	3.3	2.8	290.4	0.396019	0.429021	0.132006	0.231012	No	No	0.00892857	0	0.0267857	0.0178571	8210000	9290	13.9	41.9	33.17	51.04	0.88	3.01	33.17	62.1	2.2	0.8	3.4	0.3	31.2	5769
H37	1	2016	BE-68	06246331J	Mare	11	Anglo Arabian	1	Non-pregnant	0	Eventing	Formation	Amateur	0	6	0.333333	6.3	128	Straw	3	3.3	2.8	290.4	0.396019	0.429021	0.132006	0.231012	No	No	0	0	0	0.00900901	6770000	8720	12.2	34	35.88	50.22	0.78	2.79	35.88	53.8	4.7	0.4	4.8	1.6	34.6	4691
H38	1	2016	BE-108	12251427F	Geldings	5	Selle Français	1	Non-pregnant	0	Dressage	Cadre Noir	Professional	0	6	3.16667	9.2	110	Straw	4	3.6	3.06	316.8	0.432021	0.468023	0.144007	0.252012	Yes	Yes	0	0	0.008	0.0818182	7030000	5960	11.3	32.5	34.77	46.23	1.18	2.88	34.77	54.8	1.2	0.1	6.2	1.2	36.5	3266
H38	2	2017	BE-347	12251427F	Geldings	5	Selle Français	1	Non-pregnant	0	Dressage	Cadre Noir	Professional	0	6	3.16667	9.2	110	Straw	4	3.6	3.06	316.8	0.432021	0.468023	0.144007	0.252012	Yes	Yes	0.0113636	0	0	0.0568182	7390000	5580	11.8	35.1	33.62	47.5	1.32	2.97	33.62	60.6	2	0.3	6	0.7	30.4	3381
H39	1	2016	BE-136	05065869U	Geldings	12	Selle Français	1	Non-pregnant	0	Dressage	Gala	Expert	6	6	3.66667	9.7	50	Straw	4	4	3.55867	368.427	0.502425	0.544294	0.167475	0.293081	Yes	Yes	0	0	0	0	7870000	5480	12.2	36.1	33.8	45.87	1.44	2.96	33.8	60	4	0.3	4.8	0.7	30.2	3288
H39	2	2017	BE-349	05065869U	Geldings	12	Selle Français	1	Non-pregnant	0	Dressage	Gala	Expert	33	6	3.66667	9.7	50	Straw	4	4	3.55867	368.427	0.502425	0.544294	0.167475	0.293081	Yes	Yes	0.0114943	0	0	0.0114943	8130000	5110	12.7	38.1	33.33	46.86	1.59	3	33.33	64.4	3.6	0.3	6.1	0.7	25	3291
H4	2	2017	BE-303	04340091J	Geldings	13	Selle Français	1	Non-pregnant	0	Dressage	Formation	Amateur	0	13.5	0.5	14	128	Straw	3	3.08	2.611	270.33	0.368658	0.39938	0.122886	0.215051	Yes	No	0	0	0	0.100917	6970000	6490	11.5	33.6	34.23	48.21	1.07	2.92	34.23	78.2	2.7	0.6	2.8	0.3	15.5	5075
H4	1	2016	BE-61	04340091J	Geldings	13	Selle Français	1	Non-pregnant	0	Dressage	Formation	Amateur	0	13.5	0.5	14	128	Straw	3	3.08	2.611	270.33	0.368658	0.39938	0.122886	0.215051	Yes	No	0	0	0	0.121212	7480000	5800	12.4	35.3	35.13	47.19	1.29	2.85	35.13	55.5	2.4	0.5	4.2	0.7	36.6	3219
H40	1	2016	BE-134	04322498G	Geldings	13	Selle Français	1	Non-pregnant	0	Dressage	Gala	Expert	6	6	0.333333	6.3	50	Straw	4	3.6	2.534	294.62	0.44985	0.39	0.136857	0.25185	Yes	No	0	0.0319149	0	0.0212766	8510000	9190	14.5	43.9	33.03	51.59	0.93	3.03	33.03	58.9	0.9	0.3	3.4	0.4	36.1	5413
H40	2	2017	BE-351	04322498G	Geldings	13	Selle Français	1	Non-pregnant	0	Dressage	Gala	Expert	33	6	0.333333	6.3	50	Straw	4	3.6	2.534	294.62	0.44985	0.39	0.136857	0.25185	Yes	No	0	0	0	0.132075	7400000	8550	12.3	38.2	32.2	51.62	0.87	3.11	32.2	61	1.4	0.4	3.7	0.6	32.9	5216
H41	1	2016	BE-190	02080679R	Geldings	15	Selle Français	.	Non-pregnant	0	Jumping	Gala	Expert	0	5	0.5	5.5	50	Shavings	4	3.1885	2.699	279.48	0.381139	0.412901	0.127046	0.222331	Yes	Yes	0	0.08	0	0	6570000	7810	11.6	32.7	35.47	49.77	0.84	2.82	35.47	43.3	1.1	0.3	3.7	0.7	50.9	3382
H41	2	2017	BE-353	02080679R	Geldings	15	Selle Français	.	Non-pregnant	0	Jumping	Gala	Amateur	0	5	0.5	5.5	50	Shavings	4	3.1885	2.699	279.48	0.381139	0.412901	0.127046	0.222331	Yes	Yes	0	0.0319149	0	0.010101	6230000	10370	10.7	31.8	33.65	51.04	0.6	2.97	33.65	77.2	0.1	0.3	3.8	0.3	18.2	8006
H42	1	2016	BE-220	00156592Z	Geldings	17	Anglo Arabian	1	Non-pregnant	0	Dressage	Formation	Amateur	0	6	1.25	7.3	128	Straw	3	3.3	2.8	290.4	0.396019	0.429021	0.132006	0.231012	Yes	Yes	0	0	0	0.0315789	7810000	6640	13.4	38.5	34.81	49.3	1.18	2.87	34.81	70.1	1.8	0.4	3.7	0.4	23.5	4655
H42	2	2017	BE-354	00156592Z	Geldings	17	Anglo Arabian	1	Non-pregnant	0	Dressage	Formation	Amateur	0	6	1.25	7.3	128	Straw	3	3.3	2.8	290.4	0.396019	0.429021	0.132006	0.231012	Yes	Yes	0	0	0.0192308	0.0480769	7690000	7060	12.8	36.8	34.78	47.85	1.09	2.88	34.78	73.1	1.6	0.4	2.5	0.3	22.2	5161
H43	1	2016	BE-116	12263998R	Geldings	5	Selle Français	1	Non-pregnant	0	Jumping	Competition	Amateur	0	6	5.16667	11.2	110	Straw	4	3.6	3.06	316.8	0.432021	0.468023	0.144007	0.252012	Yes	No	0	0	0.008	0.0555556	7650000	7920	13.3	38.9	34.19	50.85	0.97	2.92	34.19	50.6	3.3	0.6	4.4	0.8	40.3	4008
H43	2	2017	BE-355	12263998R	Geldings	5	Selle Français	1	Non-pregnant	0	Jumping	Competition	Amateur	0	6	5.16667	11.2	110	Straw	4	3.6	3.06	316.8	0.432021	0.468023	0.144007	0.252012	Yes	No	0	0	0	0.0434783	6810000	6710	11.9	34.3	34.69	50.37	1.01	2.88	34.69	54.2	2.5	0.5	4.6	0.5	37.6	3637
H44	2	2017	BE-357	50425128C	Mare	11	Hanoverian	1	Non-pregnant	0	Dressage	Gala	Expert	33	3.75	3	6.8	50	Shavings	4	3.28	3.02373	313.045	0.426901	0.462476	0.1423	0.249026	Yes	Yes	0.021978	0.0989011	0	0.0421053	7720000	6490	13.7	39.6	34.6	51.3	1.19	2.89	34.6	68.9	1.3	0.4	3.3	0.5	25.7	4472
H44	1	2016	BE-95	50425128C	Mare	11	Hanoverian	1	Non-pregnant	0	Dressage	Gala	Expert	6	3.75	3	6.8	50	Shavings	4	3.28	3.02373	313.045	0.426901	0.462476	0.1423	0.249026	Yes	Yes	0	0.0721649	0.008	0.0412371	8800000	6430	16.1	45.7	35.23	51.93	1.37	2.84	35.23	64.1	0.5	0.2	4.7	0.7	29.8	4122
H45	2	2017	BE-358	46167665E	Geldings	10	Hanoverian	1	Non-pregnant	0	Dressage	Formation	Amateur	0	6	1	7	128	Straw	3	3.3	2.8	290.4	0.396019	0.429021	0.132006	0.231012	Yes	No	0	0.0106383	0.0319149	0.0531915	8210000	6060	13.5	39.6	34.09	48.23	1.35	2.93	34.09	69.2	3.2	0.5	3.3	0.6	23.3	4194
H45	1	2016	BE-66	46167665E	Geldings	10	Hanoverian	1	Non-pregnant	0	Dressage	Formation	Amateur	0	6	1	7	128	Straw	3	3.3	2.8	290.4	0.396019	0.429021	0.132006	0.231012	Yes	No	0	0	0	0.01	8290000	7310	13.9	40	34.75	48.25	1.13	2.88	34.75	65.7	2.2	0.2	4.8	0.5	26.5	4803
H46	1	2016	BE-157	60026218K	Geldings	10	Hanoverian	2	Non-pregnant	0	Dressage	Cadre Noir	Professional	0	8	6	14	110	Straw	4	4.02	3.107	321.72	0.438742	0.475304	0.146247	0.255933	Yes	Yes	0	0	0.112	0	7500000	6540	12.5	35.7	35.01	47.6	1.15	2.86	35.01	54.8	5.4	0.3	6.6	0.6	32.4	3584
H46	2	2017	BE-359	60026218K	Geldings	10	Hanoverian	2	Non-pregnant	0	Dressage	Cadre Noir	Professional	0	8	6	14	110	Straw	4	4.02	3.107	321.72	0.438742	0.475304	0.146247	0.255933	Yes	Yes	0.0108696	0	0.119565	0	7340000	5150	12.1	34.6	34.97	47.14	1.43	2.86	34.97	62.1	3.8	0.3	3.7	0.6	29.4	3198
H47	1	2016	BE-30	12210257F	Mare	5	Selle Français	.	Non-pregnant	0	Eventing	Competition	Professional	0	6	5.16667	15.2	129	Straw	3	2.35161	2.29	237.6	0.324016	0.351017	0.108005	0.189009	No	No	0	0	0	0.0641026	8570000	8450	13.9	39.7	35.01	46.32	1.01	2.86	35.01	60.7	2.7	0.6	3.9	0.6	31.7	5129
H47	2	2017	BE-360	12210257F	Mare	5	Selle Français	.	Non-pregnant	0	Eventing	Competition	Professional	7	6	5.16667	15.2	129	Straw	3	2.35161	2.29	237.6	0.324016	0.351017	0.108005	0.189009	No	No	0	0.0135135	0	0.0405405	8450000	7690	13.5	41.2	32.77	48.76	1.1	3.05	32.77	65.3	2.1	0.4	3.8	0.6	27.8	5022
H48	2	2017	BE-361	05007128T	Geldings	12	Selle Français	1	Non-pregnant	0	Jumping	Competition	Professional	0	4.5	1.83333	6.3	110	Shavings	4	4.02	3.107	321.72	0.438742	0.475304	0.146247	0.255933	Yes	Yes	0	0.0560748	0.00934579	0.00934579	7100000	5460	12.1	35.5	34.08	50	1.3	2.93	34.08	64.9	2.2	0.3	4.4	0.4	27.8	3544
H48	1	2016	BE-73	05007128T	Geldings	12	Selle Français	1	Non-pregnant	0	Jumping	Competition	Professional	0	4.5	1.83333	6.3	110	Shavings	4	4.02	3.107	321.72	0.438742	0.475304	0.146247	0.255933	Yes	Yes	0	0.0365854	0	0.0121951	6980000	5610	12.2	34	35.88	48.71	1.24	2.79	35.88	58.1	1.2	0.2	5.1	0.4	35	3259
H49	1	2016	BE-104	08043442C	Geldings	9	Selle Français	1	Non-pregnant	0	Jumping	Competition	Amateur	0	4.5	1.5	6	110	Straw	4	4.02	3.107	321.72	0.438742	0.475304	0.146247	0.255933	Yes	Yes	0.0123457	0	0.056	0.0123457	7780000	4500	12.8	36.7	34.88	47.17	1.73	2.87	34.88	70.2	2.6	0.3	6.6	0.6	19.7	3159
H49	2	2017	BE-362	08043442C	Geldings	9	Selle Français	1	Non-pregnant	0	Jumping	Competition	Amateur	0	4.5	1.5	6	110	Straw	4	4.02	3.107	321.72	0.438742	0.475304	0.146247	0.255933	Yes	Yes	0	0	0.0194175	0.0291262	6280000	4090	10.8	29.8	36.24	47.45	1.54	2.76	36.24	69.6	1.5	1.1	4.3	0.4	23.1	2847
H50	1	2016	BE-107	09252221M	Mare	8	Selle Français	1	Non-pregnant	0	Dressage	Cadre Noir	Professional	0	5	3.08333	8.1	110	Shavings	4	4.02	3.107	321.72	0.438742	0.475304	0.146247	0.255933	Yes	Yes	0	0	0	0.0957447	9110000	6300	14.6	42.3	34.52	46.43	1.45	2.9	34.52	59.4	1.4	0.4	4.6	0.5	33.8	3742
H50	2	2017	BE-363	09252221M	Mare	8	Selle Français	1	Non-pregnant	0	Dressage	Cadre Noir	Professional	0	5	3.08333	8.1	110	Shavings	4	4.02	3.107	321.72	0.438742	0.475304	0.146247	0.255933	Yes	Yes	0	0	0	0.0333333	8090000	5030	12.9	36.7	35.15	45.36	1.61	2.84	35.15	63.9	1.5	0.4	3.3	0.5	30.4	3214
H52	2	2017	BE-365	10390386B	Mare	7	Selle Français	1	Non-pregnant	0	Jumping	Competition	Amateur	11	5.5	1.25	6.8	110	Straw	4	3.48	3.046	315.39	0.430102	0.465943	0.143367	0.250893	Yes	Yes	0	0.37069	0	0.00862069	8280000	7020	13.9	41.6	33.41	50.24	1.18	2.99	33.41	69.6	2.1	0.7	3.8	0.5	23.4	4886
H52	1	2016	BE-75	10390386B	Mare	7	Selle Français	1	Non-pregnant	0	Jumping	Competition	Amateur	5	5.5	1.25	6.8	110	Straw	4	3.48	3.046	315.39	0.430102	0.465943	0.143367	0.250893	Yes	Yes	0	0.102041	0.08	0.0204082	7740000	5630	13.4	37.6	35.64	48.58	1.37	2.81	35.64	59.1	1.8	0.4	2.6	0.7	35.3	3327
H53	2	2017	BE-366	06786431T	Geldings	11	Lusitano	2	Non-pregnant	0	Dressage	Formation	Amateur	0	6	0	6	128	Wood_pellets	3	2.7	2.29	237.6	0.324016	0.351017	0.108005	0.189009	Yes	No	0	0.0103093	0	0	6460000	6700	11.4	34.1	33.43	52.79	0.96	2.99	33.43	63.4	2.8	0.5	3.2	0.3	29.8	4248
H53	1	2016	BE-45	06786431T	Geldings	11	Lusitano	2	Non-pregnant	0	Dressage	Formation	Amateur	0	6	0	6	128	Wood_pellets	3	2.7	2.29	237.6	0.324016	0.351017	0.108005	0.189009	Yes	No	0	0.00925926	0	0.00925926	7040000	6000	12.1	35.7	33.89	50.71	1.17	2.95	33.89	53.2	2.8	0.3	4.5	0.7	38.5	3192
H55	1	2016	BE-211	06154881L	Geldings	11	Selle Français	.	Non-pregnant	0	Eventing	Competition	Expert	6	6	4.83333	14.8	129	Shavings	3	3.90669	3.57	369.6	0.504025	0.546027	0.168008	0.294014	Yes	No	0	0	0.032	0.0357143	7940000	8710	12.9	40.3	32.01	50.76	0.91	3.12	32.01	72.6	1.1	0.3	3.7	0.6	21.7	6323
H55	2	2017	BE-369	06154881L	Geldings	11	Selle Français	.	Non-pregnant	0	Eventing	Competition	Expert	16	6	4.83333	14.8	129	Shavings	3	3.90669	3.57	369.6	0.504025	0.546027	0.168008	0.294014	Yes	No	0.0121951	0	0	0.117647	8390000	8230	13.7	42.9	31.93	51.13	1.02	3.13	31.93	71.7	1.6	0.3	3.5	0.4	22.5	5901
H56	1	2016	BE-103	03109542M	Mare	14	Selle Français	1	Non-pregnant	0	Dressage	Formation	Amateur	0	6	0	6	128	Wood_pellets	3	2.97	2.71646	281.234	0.38352	0.41548	0.12784	0.22372	Yes	No	0.00917431	0	0.008	0.0183486	8530000	5680	14.7	42.8	34.35	50.18	1.5	2.91	34.35	61.6	2.3	0.2	4.1	0.3	31.6	3499
H56	2	2017	BE-371	03109542M	Mare	14	Selle Français	1	Non-pregnant	0	Dressage	Formation	Amateur	0	6	0	6	128	Wood_pellets	3	2.97	2.71646	281.234	0.38352	0.41548	0.12784	0.22372	Yes	No	0.010989	0	0.010989	0.043956	6560000	5560	11	33.1	33.23	50.46	1.18	3.01	33.23	67.6	4.3	0.4	4.2	0.4	23.1	3759
H57	1	2016	BE-20	02022209W	Geldings	15	Selle Français	1	Non-pregnant	0	Dressage	Gala	Expert	6	5	1.66667	6.7	110	Straw	4	4.02	3.107	321.72	0.438742	0.475304	0.146247	0.255933	Yes	Yes	0.025974	0	0.008	0	8120000	6250	13.5	39.2	34.44	48.28	1.3	2.9	34.44	53	1.5	0.2	4.2	0.4	40.7	3313
H57	2	2017	BE-372	02022209W	Geldings	15	Selle Français	1	Non-pregnant	0	Dressage	Gala	Expert	33	5	1.66667	6.7	110	Straw	4	4.02	3.107	321.72	0.438742	0.475304	0.146247	0.255933	Yes	Yes	0.00952381	0	0	0.0571429	7940000	6780	12.7	39.3	32.32	49.5	1.17	3.09	32.32	63.1	1.6	0.4	3.8	0.6	30.5	4278
H58	1	2016	BE-131	06211344N	Geldings	11	Selle Français	1	Non-pregnant	0	Dressage	Formation	Amateur	0	6	1.16667	7.2	128	Straw	3	3.3	2.8	290.4	0.396019	0.429021	0.132006	0.231012	Yes	Yes	0	0	0	0.0485437	7020000	8430	12	35.3	33.99	50.28	0.83	2.94	33.99	54.8	1	0.2	4.1	0.8	39.2	4620
H58	2	2017	BE-374	06211344N	Geldings	11	Selle Français	1	Non-pregnant	0	Dressage	Formation	Amateur	0	6	1.16667	7.2	128	Straw	3	3.3	2.8	290.4	0.396019	0.429021	0.132006	0.231012	Yes	Yes	0	0.0495049	0.00990099	0.039604	6840000	8900	11.8	35.6	33.15	52.05	0.77	3.02	33.15	64.6	1.4	0.2	3.3	0.3	30.1	5749
H59	1	2016	BE-222	46180761U	Geldings	6	Hanoverian	1	Non-pregnant	0	Dressage	Competition	Professional	0	3.75	2.66667	6.4	50	Straw	4	4.4	3.74	387.2	0.528026	0.572028	0.176008	0.308015	Yes	Yes	0.0206186	0	0.008	0	7890000	5410	12.5	36.2	34.53	45.88	1.46	2.9	34.53	61.7	1	0.2	3.1	0.5	33.5	3338
H59	2	2017	BE-375	46180761U	Geldings	6	Hanoverian	1	Non-pregnant	0	Dressage	Competition	Professional	0	3.75	2.66667	6.4	50	Straw	4	4.4	3.74	387.2	0.528026	0.572028	0.176008	0.308015	Yes	Yes	0	0	0	0.0294118	7990000	5550	12.7	36	35.28	45.06	1.44	2.83	35.28	65	1.1	0.3	3.9	0.3	29.4	3608
H6	2	2017	BE-306	05010915C	Mare	12	Selle Français	2	Non-pregnant	0	Jumping	Formation	Amateur	0	6	1.16667	7.2	128	Straw	3	3.27	2.8	290.4	0.396019	0.429021	0.132006	0.231012	Yes	Yes	0.0721649	0	0.0103093	0.0103093	6770000	5720	11	32.2	34.16	47.56	1.18	2.93	34.16	64	2.5	0.3	3	0.5	29.6	3661
H6	1	2016	BE-55	05010915C	Mare	12	Selle Français	2	Non-pregnant	0	Jumping	Formation	Amateur	0	6	1.16667	7.2	128	Straw	3	3.27	2.8	290.4	0.396019	0.429021	0.132006	0.231012	Yes	Yes	0.0280374	0	0	0.0373832	7830000	6040	12.6	36.5	34.52	46.62	1.3	2.9	34.52	60.3	1.1	0.5	4.5	0.6	33	3642
H60	1	2016	BE-201	46172938Y	Geldings	8	Oldenburger	2	Non-pregnant	0	Dressage	Cadre Noir	Professional	0	10	5	15	110	Wood_pellets	4	3.8	3.09	320.32	0.436822	0.473224	0.145607	0.254813	No	Yes	0	0.0105263	0.016	0.0421053	7410000	6490	12.6	37.8	33.33	51.01	1.14	3	33.33	59.2	1.4	0.2	2.9	0.5	35.8	3842
H60	2	2017	BE-376	46172938Y	Geldings	8	Oldenburger	2	Non-pregnant	0	Dressage	Cadre Noir	Professional	0	10	5	15	110	Wood_pellets	4	3.8	3.09	320.32	0.436822	0.473224	0.145607	0.254813	No	Yes	0.00877193	0	0.0175439	0.0789474	7730000	5840	13.1	37.4	35.03	48.38	1.32	2.85	35.03	59	1.2	0.2	3.7	0.5	35.4	3446
H62	1	2016	BE-192	10305716J	Geldings	7	Selle Français	2	Non-pregnant	0	Dressage	Cadre Noir	Professional	0	6	0.333333	6.3	50	Straw	4	4	3.69467	382.507	0.521626	0.565095	0.173875	0.304282	Yes	Yes	0.00952381	0	0	0.047619	6990000	5620	11.5	33.3	34.53	47.64	1.24	2.9	34.53	65.6	1	0.2	3.8	0.8	28.6	3687
H62	2	2017	BE-378	10305716J	Geldings	7	Selle Français	2	Non-pregnant	0	Dressage	Cadre Noir	Professional	0	6	0.333333	6.3	50	Straw	4	4	3.69467	382.507	0.521626	0.565095	0.173875	0.304282	Yes	Yes	0	.	.	.	7510000	5730	12.1	36.3	33.33	48.34	1.31	3	33.33	58.4	1.1	0.2	3	0.6	36.7	3346
H63	2	2017	BE-379	04408769J	Geldings	13	Selle Français	1	Non-pregnant	0	Jumping	Formation	Amateur	0	6	1.25	7.3	128	Straw	3	3.3	2.8	290.4	0.396019	0.429021	0.132006	0.231012	Yes	Yes	0	0	0.0105263	0.0421053	6760000	6070	11.6	33.4	34.73	49.41	1.11	2.88	34.73	68.3	4.5	0.3	3	0.5	23.4	4146
H63	1	2016	BE-74	04408769J	Geldings	13	Selle Français	1	Non-pregnant	0	Jumping	Formation	Amateur	0	6	1.25	7.3	128	Straw	3	3.3	2.8	290.4	0.396019	0.429021	0.132006	0.231012	Yes	Yes	0.00943396	0	0	0.0188679	7000000	6180	12.2	35.2	34.66	50.29	1.13	2.89	34.66	63.9	3	0.4	4.8	0.5	27.4	3949
H64	1	2016	BE-160	60018366U	Geldings	18	Hanoverian	1	Non-pregnant	0	Dressage	Formation	Amateur	0	6	3	9	128	Wood_pellets	3	3.3	2.8	290.4	0.396019	0.429021	0.132006	0.231012	Yes	No	0.027027	0	0.008	0.144144	7750000	7330	14.2	42.6	33.33	54.97	1.06	3	33.33	66.6	0.8	0.4	5.2	0.9	26.2	4882
H64	2	2017	BE-380	60018366U	Geldings	18	Hanoverian	1	Non-pregnant	0	Dressage	Formation	Amateur	0	6	3	9	128	Wood_pellets	3	3.3	2.8	290.4	0.396019	0.429021	0.132006	0.231012	Yes	No	0.0510204	0	0	0.214286	5860000	6300	10.7	32.2	33.23	54.95	0.93	3.01	33.23	66.4	1.1	0.4	3.6	0.7	27.6	4183
H65	1	2016	BE-146	47210495T	Geldings	9	Rhenish Warmblood	1	Non-pregnant	0	Dressage	Gala	Expert	6	5	0.666667	5.7	110	Straw	4	5.26667	4.64667	481.067	0.656032	0.710702	0.218677	0.382685	Yes	No	0	0	0.104	0.0380952	8200000	7130	13.8	40.8	33.82	49.76	1.15	2.96	33.82	53.5	2.8	0.4	4.3	0.6	38.5	3815
H65	2	2017	BE-381	47210495T	Geldings	9	Rhenish Warmblood	1	Non-pregnant	0	Dressage	Gala	Expert	33	5	0.666667	5.7	110	Straw	4	5.26667	4.64667	481.067	0.656032	0.710702	0.218677	0.382685	Yes	No	0.00917431	0.0183486	0.0917431	0.0458716	7930000	6530	13	39.8	32.66	50.19	1.21	3.06	32.66	55.8	2.7	0.4	4.2	0.6	36.3	3644
H66	1	2016	BE-127	06223840F	Geldings	11	Anglo Arabian	1	Non-pregnant	0	Dressage	Formation	Amateur	0	6	3	9	128	Shavings	3	2.97	2.386	247.1	0.336977	0.365058	0.112326	0.19657	Yes	No	0	0	0.008	0.0190476	7200000	7130	13.8	39.9	34.59	55.42	1.01	2.89	34.59	65.8	1.3	1.2	3.7	0.7	27.3	4692
H66	2	2017	BE-382	06223840F	Geldings	11	Anglo Arabian	1	Non-pregnant	0	Dressage	Formation	Amateur	0	6	3	9	128	Shavings	3	2.97	2.386	247.1	0.336977	0.365058	0.112326	0.19657	Yes	No	0	0	0	0.00934579	5930000	5210	11.1	32.7	33.94	55.14	1.14	2.95	33.94	61	2	0.4	3	0.4	33.2	3178
H67	2	2017	BE-383	05062382K	Geldings	12	Selle Français	.	Non-pregnant	0	Eventing	Formation	Amateur	0	5	0.666667	.	128	Straw	3	2.8882	2.63	272.8	0.372018	0.40302	0.124006	0.217011	No	No	0.00980392	0.00980392	0.0196078	0.0196078	8600000	7330	14.3	41.9	34.13	48.72	1.17	2.93	34.13	71.9	1.6	1.2	2.7	0.3	22.3	5270
H67	1	2016	BE-63	05062382K	Geldings	12	Selle Français	.	Non-pregnant	0	Eventing	Formation	Amateur	0	5	0.666667	.	128	Straw	3	2.8882	2.63	272.8	0.372018	0.40302	0.124006	0.217011	No	No	0	0	0	0.010101	8220000	5470	14.1	40.9	34.47	49.76	1.5	2.9	34.47	60	1	0.4	4.9	0.6	33.2	3282
H68	2	2017	BE-384	09257166M	Geldings	8	Selle Français	1	Non-pregnant	0	Dressage	Formation	Amateur	0	6	0.333333	6.3	128	Straw	3	3.3	2.8	290.4	0.396019	0.429021	0.132006	0.231012	No	Yes	0.00854701	0.034188	0.017094	0.00854701	7610000	6220	12.4	37.9	32.72	49.8	1.22	3.06	32.72	61.5	1.8	0.3	3.7	0.4	32.3	3825
H68	1	2016	BE-97	09257166M	Geldings	8	Selle Français	1	Non-pregnant	0	Dressage	Formation	Amateur	0	6	0.333333	6.3	128	Straw	3	3.3	2.8	290.4	0.396019	0.429021	0.132006	0.231012	No	Yes	0	0	0	0.0490196	7800000	7330	13.4	38.1	35.17	48.85	1.06	2.84	35.17	41.4	1	0.4	4.5	0.7	52.1	3035
H69	1	2016	BE-193	05095256C	Mare	12	Selle Français	1	Non-pregnant	0	Jumping	Gala	Expert	6	6	0.666667	6.7	50	Shavings	4	3.6	3.06	316.8	0.432021	0.468023	0.144007	0.252012	Yes	Yes	0	0.0970874	0	0.0485437	7060000	6720	13	39.4	32.99	55.81	1.05	3.03	32.99	62.2	1.9	0.1	4.5	1.1	30.2	4180
H69	2	2017	BE-385	05095256C	Mare	12	Selle Français	1	Non-pregnant	0	Jumping	Gala	Expert	33	6	0.666667	6.7	50	Shavings	4	3.6	3.06	316.8	0.432021	0.468023	0.144007	0.252012	Yes	Yes	0	0.0816327	0.0204082	0.0196078	6530000	6540	11.9	37.8	31.48	57.89	1	3.18	31.48	70.3	2.8	1	5	0.7	20.3	4598
H7	2	2017	BE-307	05022654S	Geldings	12	Selle Français	1	Non-pregnant	0	Jumping	Formation	Amateur	0	6	8.25	14.3	128	Straw	3	3.27	2.76	286.52	0.39074	0.423301	0.130247	0.227931	No	No	0	0	0.00961539	0.0288462	6640000	5500	11.5	33.4	34.43	50.3	1.21	2.9	34.43	55	3.3	0.3	3.6	0.6	37.3	3025
H7	1	2016	BE-78	05022654S	Geldings	12	Selle Français	1	Non-pregnant	0	Jumping	Formation	Amateur	0	6	8.25	14.3	128	Straw	3	3.27	2.76	286.52	0.39074	0.423301	0.130247	0.227931	No	No	0	0	0	0	6490000	6000	11.4	32	35.63	49.31	1.08	2.81	35.63	50.5	3.2	0.2	4	0.5	41.6	3030
H70	2	2017	BE-386	06154153C	Geldings	11	Selle Français	1	Non-pregnant	0	Dressage	Gala	Expert	33	6	1.16667	7.2	110	Straw	4	4.02	3.107	321.72	0.438742	0.475304	0.146247	0.255933	No	No	0.00884956	0	0	0.0530973	7220000	7630	12.8	37.8	33.86	52.35	0.95	2.95	33.86	60.5	1.3	0.3	4.4	0.5	33	4616
H70	1	2016	BE-39	06154153C	Geldings	11	Selle Français	1	Non-pregnant	0	Dressage	Gala	Expert	6	6	1.16667	7.2	110	Straw	4	4.02	3.107	321.72	0.438742	0.475304	0.146247	0.255933	No	No	0	0	0	0.0465116	7250000	7550	12.9	36.8	35.05	50.76	0.96	2.85	35.05	55.2	1.5	0.1	4.1	0.5	38.5	4168
H71	2	2017	BE-387	02021187G	Geldings	15	Selle Français	1	Non-pregnant	0	Dressage	Formation	Amateur	0	6	1	7	128	Straw	3	3.3	2.8	290.4	0.396019	0.429021	0.132006	0.231012	Yes	No	0	0	0.0204082	0.0306122	7220000	6000	12.2	36.7	33.24	50.83	1.2	3.01	33.24	81.2	3.4	0.4	3.4	0.5	11.1	4872
H71	1	2016	BE-84	02021187G	Geldings	15	Selle Français	1	Non-pregnant	0	Dressage	Formation	Amateur	0	6	1	7	128	Straw	3	3.3	2.8	290.4	0.396019	0.429021	0.132006	0.231012	Yes	No	0	0	0	0.038835	7350000	5780	12.4	35.3	35.13	48.03	1.27	2.85	35.13	54.6	1.8	0.4	4.7	0.9	37.8	3156
H73	1	2016	BE-173	46172624P	Geldings	10	Hanoverian	1	Non-pregnant	0	Dressage	Gala	Expert	0	5	6.33333	11.3	110	Straw	4	4.34	3.69013	382.037	0.520986	0.564402	0.173662	0.303909	Yes	Yes	0	0	0.016	0.00970874	7250000	5940	13	35.8	36.31	49.38	1.22	2.75	36.31	64.9	2.1	0.3	3.2	0.5	29	3855
H73	2	2017	BE-389	46172624P	Geldings	10	Hanoverian	1	Non-pregnant	0	Dressage	Gala	Expert	0	5	6.33333	11.3	110	Straw	4	4.34	3.69013	382.037	0.520986	0.564402	0.173662	0.303909	Yes	Yes	0.00961539	0	0.00961539	0.0384615	8080000	6720	13.8	40.7	33.91	50.37	1.2	2.95	33.91	75.5	1.5	0.5	2.6	0.5	19.5	5074
H74	1	2016	BE-128	46165019F	Geldings	11	Belgian sport horse	2	Non-pregnant	0	Dressage	Formation	Amateur	0	6	0.666667	6.7	128	Straw	3	3.3	2.8	290	0.396019	0.429021	0.132006	0.231012	No	Yes	0	0	0	0.0288462	8370000	8220	14.2	42.3	33.57	50.54	1.02	2.98	33.57	65.7	4	0.6	4.3	0.6	24.9	5401
H74	2	2017	BE-390	46165019F	Geldings	11	Belgian sport horse	2	Non-pregnant	0	Dressage	Formation	Amateur	0	6	0.666667	6.7	128	Straw	3	3.3	2.8	290	0.396019	0.429021	0.132006	0.231012	No	Yes	0	0.00943396	0	0.0471698	7660000	7250	12.6	36.5	34.52	47.65	1.06	2.9	34.52	65	8.2	0.7	3.5	0.4	22.4	4713
H75	1	2016	BE-153	03143132B	Geldings	14	Selle Français	1	Non-pregnant	0	Dressage	Formation	Amateur	0	6	1	7	128	Straw	3	3.3	2.8	290.4	0.396019	0.429021	0.132006	0.231012	Yes	No	0	0	0.008	0.06	7550000	5310	12.1	35.7	33.89	47.28	1.42	2.95	33.89	64.5	1.4	0.4	3.5	0.7	29.5	3425
H75	2	2017	BE-391	03143132B	Geldings	14	Selle Français	1	Non-pregnant	0	Dressage	Formation	Amateur	0	6	1	7	128	Straw	3	3.3	2.8	290.4	0.396019	0.429021	0.132006	0.231012	Yes	No	0	0	0.0392157	0.0294118	7180000	5040	11.7	34.9	33.52	48.61	1.42	2.98	33.52	70.8	2.6	0.3	2.4	0.4	23.5	3568
H76	1	2016	BE-152	07310202C	Geldings	10	Selle Français	1	Non-pregnant	0	Eventing	Formation	Amateur	0	6	0.833333	6.8	128	Straw	3	3.3	2.8	290.4	0.396019	0.429021	0.132006	0.231012	Yes	No	0.00884956	0	0.008	0.0619469	7910000	9330	13.6	40.4	33.66	51.07	0.85	2.97	33.66	45.2	4.7	0.4	5.3	0.8	43.6	4217
H76	2	2017	BE-392	07310202C	Geldings	10	Selle Français	1	Non-pregnant	0	Eventing	Formation	Amateur	0	6	0.833333	6.8	128	Straw	3	3.3	2.8	290.4	0.396019	0.429021	0.132006	0.231012	Yes	No	0	0	0	0.047619	8200000	9850	14	42.5	32.94	51.83	0.83	3.04	32.94	49.7	2.8	0.3	3.7	0.7	42.8	4895
H77	2	2017	BE-393	07395580A	Geldings	10	Selle Français	1	Non-pregnant	0	Jumping	Formation	Amateur	0	6	3.58333	9.6	128	Wood_pellets	3	3.27	2.8	290.4	0.396019	0.429021	0.132006	0.231012	No	No	0.020202	0.010101	0.010101	0.010101	6920000	5300	11.4	32.2	35.4	46.53	1.31	2.82	35.4	62.4	1.8	0.4	6.6	0.8	28	3307
H77	1	2016	BE-81	07395580A	Geldings	10	Selle Français	1	Non-pregnant	0	Jumping	Formation	Amateur	0	6	3.58333	9.6	128	Wood_pellets	3	3.27	2.8	290.4	0.396019	0.429021	0.132006	0.231012	No	No	0.00952381	0.00952381	0	0.0190476	7380000	5370	11.9	33.9	35.1	45.93	1.37	2.85	35.1	55.9	2.3	0.3	5.5	0.4	35.7	3002
H78	2	2017	BE-394	08109778Y	Geldings	9	Selle Français	1	Non-pregnant	0	Dressage	Formation	Amateur	0	6	0.833333	6.8	128	Straw	3	3.27	2.8	290.4	0.396019	0.429021	0.132006	0.231012	No	Yes	0	0	0.0105263	0.0736842	6900000	5900	12.4	35.4	35.03	51.3	1.17	2.85	35.03	66.3	1.1	0.2	2.3	0.3	29.7	3912
H78	1	2016	BE-82	08109778Y	Geldings	9	Selle Français	1	Non-pregnant	0	Dressage	Formation	Amateur	0	6	0.833333	6.8	128	Straw	3	3.27	2.8	290.4	0.396019	0.429021	0.132006	0.231012	No	Yes	0.00952381	0	0.008	0.0190476	7670000	7230	13.5	39.8	33.92	51.89	1.06	2.95	33.92	61.3	0.6	0.2	3.9	0.6	33.3	4432
H8	1	2016	BE-167	11487046E	Geldings	6	Selle Français	1	Non-pregnant	0	Eventing	Competition	Professional	3	7	5.16667	12.2	129	Straw	3	3.315	2.806	290.57	0.39626	0.429281	0.132087	0.231152	Yes	No	0	0	0.032	0.0377358	7820000	5730	12.6	37.7	33.42	48.21	1.36	2.99	33.42	58.6	0.7	0.3	4.3	0.9	35.1	3358
H8	2	2017	BE-308	11487046E	Geldings	6	Selle Français	1	Non-pregnant	0	Eventing	Competition	Professional	9	7	5.16667	12.2	129	Straw	3	3.315	2.806	290.57	0.39626	0.429281	0.132087	0.231152	Yes	No	0.0107527	0.0537634	0	0.0408163	8340000	6310	13.6	41.4	32.85	49.64	1.32	3.04	32.85	67.3	2.4	0.6	2.2	0.7	26.7	4247
H80	2	2017	BE-396	02095341E	Mare	15	Selle Français	2	Non-pregnant	0	Dressage	Formation	Amateur	0	6	2	8	128	Straw	3	2.38	1.995	206.62	0.281774	0.305255	0.0939247	0.164368	Yes	No	0	0.0224719	0.011236	0.0449438	5290000	4860	9.9	26.6	37.22	50.28	1.09	2.69	37.22	59.4	6.4	0.5	1.7	0.5	31.5	2887
H80	1	2016	BE-88	02095341E	Mare	15	Selle Français	2	Non-pregnant	0	Dressage	Formation	Amateur	0	6	2	8	128	Straw	3	2.38	1.995	206.62	0.281774	0.305255	0.0939247	0.164368	Yes	No	0	0	0.008	0.0288462	6730000	5460	12.7	35.2	36.08	52.3	1.23	2.77	36.08	55.5	2.3	1	3.5	0.6	37.1	3030
H82	1	2016	BE-213	09248985E	Geldings	8	Selle Français	1	Non-pregnant	0	Jumping	Cadre Noir	Professional	0	6	0.666667	6.7	50	Shavings	4	4	3.64933	377.813	0.515226	0.558161	0.171742	0.300548	Yes	No	0.00943396	0	0.032	0.0283019	6530000	6190	11.3	32.2	35.09	49.31	1.05	2.85	35.09	61.4	1.9	0.9	5.3	0.6	29.9	3801
H82	2	2017	BE-398	09248985E	Geldings	8	Selle Français	1	Non-pregnant	0	Jumping	Cadre Noir	Professional	0	6	0.666667	6.7	50	Shavings	4	4	3.64933	377.813	0.515226	0.558161	0.171742	0.300548	Yes	No	0	0.00934579	0.046729	0.0357143	6740000	7110	11.5	32.8	35.06	48.66	0.95	2.85	35.06	66.2	3.3	1	4.4	0.4	24.7	4707
H83	1	2016	BE-208	11510764Z	Geldings	6	Anglo Arabian	.	Non-pregnant	0	Eventing	Competition	Professional	0	4	0.833333	5.2	129	Straw	3	5.08912	3.51	364.32	0.496825	0.538227	0.165608	0.289814	No	No	0	0.0105263	0.056	0.0105263	6790000	4430	11.3	32.3	34.98	47.57	1.53	2.86	34.98	55.3	5.3	0.5	6.2	0.8	31.9	2450
H83	2	2017	BE-400	11510764Z	Geldings	6	Anglo Arabian	.	Non-pregnant	0	Eventing	Competition	Professional	12	4	0.833333	5.2	129	Straw	3	6.47479	3.51	364.32	0.496825	0.538227	0.165608	0.289814	No	No	0	0	0.0121951	0.0243902	7540000	4820	12.3	36.4	33.79	48.28	1.56	2.96	33.79	68.7	1.4	0.2	4.8	0.4	24.5	3311
H84	2	2017	BE-402	08018503K	Mare	9	Selle Français	1	Non-pregnant	0	Jumping	Competition	Expert	11	3.75	1.91667	5.7	110	Wood_pellets	4	3.8	3.09	320.32	0.436822	0.473224	0.145607	0.254813	No	Yes	0.00952381	0.12381	0	0	7350000	5600	12.9	38.5	33.51	52.38	1.31	2.98	33.51	52.1	5.5	0.5	3.4	0.5	38.1	2918
H84	1	2016	BE-8	08018503K	Mare	9	Selle Français	1	Non-pregnant	0	Jumping	Competition	Expert	6	3.75	1.91667	5.7	110	Wood_pellets	4	3.8	3.09	320.32	0.436822	0.473224	0.145607	0.254813	No	Yes	0	0.0306122	0.016	0.0714286	7250000	6230	13.1	36.6	35.79	50.48	1.16	2.79	35.79	46.2	4.5	0.3	4.9	0.5	43.7	2878
H85	1	2016	BE-154	60028340D	Male	9	Hanoverian	1	Non-pregnant	0	Dressage	Cadre Noir	Professional	0	6	0.666667	6.7	50	Shavings	4	6.16	5.64853	584.789	0.79748	0.863937	0.265827	0.465197	No	No	0.0183486	0	0.008	0.0183486	8080000	5180	14	40.9	34.23	50.62	1.56	2.92	34.23	66.3	1.4	0.5	5.3	0.9	25.6	3434
H85	2	2017	BE-403	60028340D	Male	9	Hanoverian	1	Non-pregnant	0	Dressage	Cadre Noir	Professional	0	6	0.666667	6.7	50	Shavings	4	6.16	5.64853	584.789	0.79748	0.863937	0.265827	0.465197	No	No	0.0208333	0.0104167	0	0	8560000	5990	14.4	41.9	34.37	48.95	1.43	2.91	34.37	71.8	2.3	0.2	3.8	0.3	21.4	4301
H86	1	2016	BE-145	46165246J	Geldings	12	Oldenburger	1	Non-pregnant	0	Dressage	Gala	Expert	6	6	1.66667	7.7	50	Straw	4	3.6	3.06	316.8	0.432021	0.468023	0.144007	0.252012	No	Yes	0.030303	0.010101	0.008	0.0606061	6470000	6210	11.6	32.9	35.26	50.85	1.04	2.84	35.26	65.5	0.8	0.4	4.4	0.5	28.5	4068
H86	2	2017	BE-404	46165246J	Geldings	12	Oldenburger	1	Non-pregnant	0	Dressage	Gala	Expert	33	6	1.66667	7.7	50	Straw	4	3.6	3.06	316.8	0.432021	0.468023	0.144007	0.252012	No	Yes	0	0	0.0106383	0.020202	6810000	6450	12	33.7	35.61	49.49	1.06	2.81	35.61	72.6	2.1	1.2	3.5	0.3	20.3	4683
H87	2	2017	BE-405	03133186M	Mare	14	Selle Français	1	Non-pregnant	0	Dressage	Formation	Amateur	0	6	1	7	128	Straw	3	3.3	2.8	290.4	0.396019	0.429021	0.132006	0.231012	Yes	No	0	0.0879121	0.032967	0.032967	7410000	6590	12.3	38	32.37	51.28	1.12	3.09	32.37	61.5	3.1	0.5	3.4	0.3	31.2	4053
H87	1	2016	BE-87	03133186M	Mare	14	Selle Français	1	Non-pregnant	0	Dressage	Formation	Amateur	0	6	1	7	128	Straw	3	3.3	2.8	290.4	0.396019	0.429021	0.132006	0.231012	Yes	No	0	0.0291262	0	0.0194175	7880000	6820	13.3	38.6	34.46	48.98	1.16	2.9	34.46	65.2	1.7	0.4	4.1	0.6	27.9	4447
H88	1	2016	BE-36	08007790E	Geldings	9	Anglo Arabian	1	Non-pregnant	0	Jumping	Competition	Expert	8	2.5	4	6.5	110	Straw	4	3.6	3.06	316.8	0.432021	0.468023	0.144007	0.252012	No	Yes	0	0	0.056	0.0555556	8530000	6450	13.6	39.3	34.61	46.07	1.32	2.89	34.61	56.1	1.4	0.5	4	0.5	37.4	3618
H88	2	2017	BE-406	08007790E	Geldings	9	Anglo Arabian	1	Non-pregnant	0	Jumping	Competition	Expert	12	2.5	4	6.5	110	Straw	4	3.6	3.06	316.8	0.432021	0.468023	0.144007	0.252012	No	Yes	0	0	0	0.0714286	7620000	5600	11.9	36.4	32.69	47.77	1.36	3.06	32.69	50	1.2	0.2	3.9	0.4	44.3	2800
H89	1	2016	BE-195	50425129B	Mare	12	Hanoverian	1	Non-pregnant	0	Dressage	Competition	Expert	0	5	3.58333	8.6	110	Straw	4	3.84	3.121	323.13	0.440662	0.477384	0.146887	0.257053	Yes	Yes	0.012987	0	0.032	0.0519481	7390000	5130	12.9	38.1	33.86	51.56	1.44	2.95	33.86	58.6	1.5	0.3	5.3	0.6	33.7	3006
H89	2	2017	BE-407	50425129B	Mare	12	Hanoverian	1	Non-pregnant	0	Dressage	Competition	Expert	12	5	3.58333	8.6	110	Straw	4	3.84	3.121	323.13	0.440662	0.477384	0.146887	0.257053	Yes	Yes	0	0.0104167	0.0520833	0.0416667	7590000	6200	12.7	38.7	32.82	50.99	1.22	3.05	32.82	70	1.3	0.4	3.6	0.6	24	4340
H9	1	2016	BE-122	08061549W	Mare	9	Selle Français	1	Non-pregnant	0	Jumping	Formation	Amateur	0	4.5	1.16667	5.7	128	Straw	3	3.3	2.8	290.4	0.396019	0.429021	0.132006	0.231012	No	Yes	0	0.0103093	0	0.0309278	7790000	6780	12.6	37.8	33.33	48.52	1.15	3	33.33	54.9	1.8	0.6	4.8	0.7	37.1	3722
H9	2	2017	BE-309	08061549W	Mare	9	Selle Français	1	Non-pregnant	0	Jumping	Formation	Amateur	0	4.5	1.16667	5.7	128	Straw	3	3.3	2.8	290.4	0.396019	0.429021	0.132006	0.231012	No	Yes	0	0.0495049	0	0.019802	6830000	6830	11.2	33	33.94	48.32	1	2.95	33.94	57.7	2	0.4	3.5	0.3	36	3941
H90	1	2016	BE-204	04375633B	Geldings	13	Selle Français	2	Non-pregnant	0	Dressage	Formation	Amateur	0	6	3	9	128	Straw	3	2.7	2.29	237.6	0.324016	0.351017	0.108005	0.189009	No	Yes	0	0	0	0.00961539	8700000	7960	14.7	43.4	33.87	49.89	1.09	2.95	33.87	68.1	1	0.6	3.9	0.5	26	5421
H90	2	2017	BE-408	04375633B	Geldings	13	Selle Français	2	Non-pregnant	0	Dressage	Formation	Amateur	0	6	3	9	128	Straw	3	2.7	2.29	237.6	0.324016	0.351017	0.108005	0.189009	No	Yes	0	0	0	0.132653	6880000	5170	11.5	33.6	34.23	48.84	1.33	2.92	34.23	74.6	2.1	0.6	3.7	0.4	18.7	3857
H91	1	2016	BE-163	10406725R	Mare	7	Selle Français	2	Non-pregnant	0	Jumping	Competition	Amateur	0	6	5.16667	11.2	128	Straw	3	3.15	2.95	306.2	0.417621	0.452423	0.139207	0.243612	No	Yes	0	0	0.04	0.0566038	8710000	6070	15.4	45.1	34.15	51.78	1.43	2.93	34.15	50.5	1.4	0.2	5.6	0.8	41.5	3065
H91	2	2017	BE-409	10406725R	Mare	7	Selle Français	2	Non-pregnant	0	Jumping	Competition	Amateur	0	6	5.16667	11.2	128	Straw	3	3.15	2.95	306.2	0.417621	0.452423	0.139207	0.243612	No	Yes	0	0	0.00934579	0.046729	6490000	6680	11.5	34.4	33.43	53	0.97	2.99	33.43	53.9	1.2	0.3	4	0.7	39.9	3601
H92	1	2016	BE-18	06202855Q	Geldings	11	Selle Français	1	Non-pregnant	0	Jumping	Formation	Amateur	0	6	0.833333	6.8	128	Straw	3	2.38	1.995	206.62	0.281774	0.305255	0.0939247	0.164368	No	No	0	0.00925926	0.008	0.0555556	8320000	5520	14.1	40.9	34.47	49.16	1.51	2.9	34.47	62.4	1.6	0.3	4.5	0.4	30.9	3444
H92	2	2017	BE-410	06202855Q	Geldings	11	Selle Français	1	Non-pregnant	0	Jumping	Formation	Amateur	0	6	0.833333	6.8	128	Straw	3	2.38	1.995	206.62	0.281774	0.305255	0.0939247	0.164368	No	No	0.00862069	0.0172414	0	0.00862069	7520000	4760	12.4	36.6	33.88	48.67	1.58	2.95	33.88	60.6	1.5	0.4	3.1	0.4	34	2885
H93	1	2016	BE-11	07411823U	Mare	10	Selle Français	1	Non-pregnant	0	Eventing	Formation	Amateur	0	6	6.25	12.3	128	Straw	3	3.27	2.8	290.4	0.396019	0.429021	0.132006	0.231012	No	No	0	0	0	0.0210526	9420000	6310	15.6	44.1	35.37	46.82	1.49	2.83	35.37	66.6	1	0.2	5.3	0.4	26.5	4202
H93	2	2017	BE-411	07411823U	Mare	10	Selle Français	1	Non-pregnant	0	Eventing	Formation	Amateur	0	6	6.25	12.3	128	Straw	3	3.27	2.8	290.4	0.396019	0.429021	0.132006	0.231012	No	No	0	0	0.0104167	0.03125	8110000	9620	12.9	37.5	34.4	46.24	0.84	2.91	34.4	70	1.1	0.3	3.7	0.4	24.5	6734
H94	2	2017	BE-412	09203582F	Mare	8	Selle Français	1	Non-pregnant	0	Jumping	Competition	Expert	17	6	0.666667	6.7	110	Straw	4	4.02	3.107	321.72	0.438742	0.475304	0.146247	0.255933	Yes	Yes	0	0	0.0353982	0.115044	7750000	7950	13.3	40.9	32.52	52.77	0.97	3.08	32.52	63.3	1.8	0.6	4.2	0.5	29.6	5032
H94	1	2016	BE-43	09203582F	Mare	8	Selle Français	1	Non-pregnant	0	Jumping	Competition	Expert	5	6	0.666667	6.7	110	Straw	4	4.02	3.107	321.72	0.438742	0.475304	0.146247	0.255933	Yes	Yes	0	0	0.024	0.0366972	7600000	7700	13.5	39.5	34.18	51.97	0.99	2.93	34.18	66.2	1.8	0.2	3.5	0.4	27.8	5097
H95	1	2016	BE-113	1035761L	Geldings	7	Selle Français	1	Non-pregnant	0	Jumping	Competition	Expert	6	4.5	1.5	6	110	Straw	4	3.6	3.06	316.8	0.432021	0.468023	0.144007	0.252012	Yes	Yes	0	0	0.008	0.0625	7360000	5910	12	36	33.33	48.91	1.25	3	33.33	56.7	1.2	0.6	4.1	0.6	36.8	3351
H95	2	2017	BE-413	1035761L	Geldings	7	Selle Français	1	Non-pregnant	0	Jumping	Competition	Expert	15	4.5	1.5	6	110	Straw	4	3.6	3.06	316.8	0.432021	0.468023	0.144007	0.252012	Yes	Yes	0	0	0	0.03	7380000	5340	11.9	34.1	34.9	46.21	1.38	2.87	34.9	56.3	1.7	0.6	3	0.5	37.9	3006
H96	1	2016	BE-16	12265030U	Geldings	5	Selle Français	1	Non-pregnant	0	Jumping	Competition	Professional	0	3.75	1.33333	5.1	110	Straw	4	3.6	3.06	316.8	0.432021	0.468023	0.144007	0.252012	No	Yes	0	0.037037	0	0.138889	6850000	8420	11.5	32.3	35.6	47.15	0.81	2.81	35.6	47.3	1.3	0.2	5.1	0.5	45.6	3983
H96	2	2017	BE-414	12265030U	Geldings	5	Selle Français	1	Non-pregnant	0	Jumping	Competition	Professional	18	3.75	1.33333	5.1	110	Straw	4	3.6	3.06	316.8	0.432021	0.468023	0.144007	0.252012	No	Yes	0	0.106667	0	0.0533333	6490000	5880	10.8	32.6	33.13	50.23	1.1	3.02	33.13	50.4	3.4	0.4	3.7	0.3	41.7	2964
H97	2	2017	BE-415	46162676C	Geldings	13	Hanoverian	1	Non-pregnant	0	Dressage	Gala	Expert	33	5	1.16667	6.2	110	Shavings	4	3.6	3.06	316.8	0.432021	0.468023	0.144007	0.252012	No	No	0	0.0588235	0.0490196	0.00980392	7070000	6200	12.7	38.8	32.73	54.88	1.14	3.06	32.73	66	1.3	0.4	5.5	0.6	26.3	4092
H97	1	2016	BE-42	46162676C	Geldings	13	Hanoverian	1	Non-pregnant	0	Dressage	Gala	Expert	6	5	1.16667	6.2	110	Shavings	4	3.6	3.06	316.8	0.432021	0.468023	0.144007	0.252012	No	No	0	0.0128205	0	0.0128205	7000000	6720	12.5	36.3	34.44	51.86	1.04	2.9	34.44	67.8	1.1	0.3	9.7	0.4	20.7	4556
H99	1	2016	BE-129	06260117Z	Geldings	11	Selle Français	2	Non-pregnant	0	Dressage	Formation	Amateur	0	13.5	0	13.5	128	Straw	3	3.3	2.8	290.4	0.396019	0.429021	0.132006	0.231012	No	No	0	0	0	0.0294118	6650000	5240	12.3	35.5	34.65	53.38	1.27	2.89	34.65	48	2	0.4	6.5	0.9	42.1	2515
H99	2	2017	BE-417	06260117Z	Geldings	11	Selle Français	2	Non-pregnant	0	Dressage	Formation	Amateur	0	13.5	0	13.5	128	Straw	3	3.3	2.8	290.4	0.396019	0.429021	0.132006	0.231012	No	No	0	0.0776699	0.00970874	0.00970874	6490000	5770	11.8	33.3	35.44	51.31	1.12	2.82	35.44	50.9	3.9	0.7	5	0.7	38.7	2937
[truncated: 11 more columns]
