# Supplementary material for: Priming for welfare: gut microbiota is associated with equitation conditions and behavior in horse athletes
Source: Sci Rep. 2020 May 20;10:8311. doi: 10.1038/s41598-020-65444-9 (PMC7239938; doi:10.1038/s41598-020-65444-9)
Supplement: Supplementary file 8 — Supplementary Information8. [file 41598_2020_65444_MOESM8_ESM.xlsx]

## Sheet: mapfile.185.individuals.txt
Table S3. Summary of the study samples and fecal bacterial 16S rRNA gene amplicon sequence datasets.
SampleID	Gender	Time	BarcodeSequence	LinkerPrimerSequence	CountReadsR1	CountReadsR2	MergedReadsQiime	%joinedQiime				Project	Sire	HorseID	Treatment_sampling	Colic_sampling	Behaviour	Colique	Gender	Age_July17	Breed	Colour	Discipline.x	Specialty	Stable	h_outside_box_week	Bedding.x	pH_feces	DNA_feces	NOM	Body_condition	Opening	Social_contacts	Bedding.1	kg_concentrate_per_day	meal_number_per_day	Discipline.1	Nb_competing_events	Level	h_ridden	h_non_ridden	Oral_stereotypies	Locomotion_stereotypies	Age	Age_cat	External_opening	Social_contact_through_grilled_window	Bedding.y	Meal_number
BE-1	Male	1	GACGAT-BFNDM	ILBC_BE-1	16593	16758	15655	93.4181				BienEtre	60037236J	H196	N	N	yes	none	Male	7	Lusitanienne	.	Dressage	unspecialized	110	8.3	Shavings	6.37	66.8	FOQUE_FALCO	1	2	1	Non-straw	3.6	4	Dressage	0	1	6	2.333333333	0	0	7	4 to 7 years old	Yes	Yes	Copeaux	4
BE-10	Geldings	1	GACAGT-BFNDM	ILBC_BE-10	28548	28860	26817	92.921				BienEtre	04306744F	H34	N	N	yes	control	Geldings	13	French_Saddle	BAI	Dressage	unspecialized	110	8.3	Straw	6.38	85.6	QUO_VADIS_GRAND_CHAMP	1	4	1	Straw	3.826666667	4	Dressage	0	1	7.5	0.833333333	0	0	13	12 to 15 years old	Yes	Yes	Paille	4
BE-100	Geldings	1	GCCGGT-BFNDM	ILBC_BE-100	38755	39107	36520	93.3848				BienEtre	08090238M	H155	N	N	yes	none	Geldings	9	French_Saddle	BAI	Jumping	Formation	128	6.7	Wood_pellets	6.76	24.5	UN_AMOUR_DEL_CABALERO	1	4	0	Non-straw	2.505	3	CSO	0	1	6	0.666666667	0	0	9	8 to 11 years old	Yes	No	Pellets	3
BE-101	Geldings	1	AGTCGG-BFNDM	ILBC_BE-101	25619	25824	24087	93.2737				BienEtre	09269682H	H139	N	N	yes	none	Geldings	8	French_Saddle	ALEZAN	Dressage	Formation	128	6	Straw	6.57	25.6	VELOURS_DE_LA_ROQUE	1	2	1	Straw	3.3	3	Dressage	0	1	6	0	0	0.036036036036036	8	8 to 11 years old	No	No	Paille	3
BE-103	Mare	1	AGTGCT-BFNDM	ILBC_BE-103	23170	23317	21762	93.331				BienEtre	03109542M	H56	N	N	yes	none	Mare	14	French_Saddle	BAI	Dressage	Formation	128	6	Wood_pellets	6.36	31.3	POESIE_DU_LERCHENBERG	1	4	0	Non-straw	2.97	3	Dressage	0	1	6	0	0	0	14	12 to 15 years old	Yes	No	Pellets	3
BE-104	Geldings	1	GGCCAA-BFNDM	ILBC_BE-104	36498	36668	34322	93.6021				BienEtre	08043442C	H49	N	N	yes	none	Geldings	9	French_Saddle	ALEZAN_FONCE	Jumping	Competition	110	6	Straw	6.78	85.6	UN_PRINCE_DE_SISSE	1	4	1	Straw	4.02	4	CSO	0	1	4.5	1.5	0	0	9	8 to 11 years old	Yes	Yes	Paille	4
BE-106	Mare	1	TTGTGA-BFNDM	ILBC_BE-106	25294	25396	23732	93.4478				BienEtre	08018583Y	H195	N	N	yes	none	Mare	9	French_Saddle	NOIR_PANGARE	Eventing	Formation	128	8.8	Straw	6.74	11.9	UNFLUE_DES_TILL	1	4	0	Straw	3.27	3	CCE	0	1	6	2.75	0	0.00909090909090909	9	8 to 11 years old	Yes	No	Paille	3
BE-107	Mare	1	AGATAG-BFNDM	ILBC_BE-107	29430	29728	27655	93.0268				BienEtre	09252221M	H50	N	N	yes	none	Mare	8	French_Saddle	BAI_FONCE	Dressage	unspecialized	110	8.1	Shavings	6.37	69.6	VOL_DE_NUIT_DE_BREVE	1	3	1	Non-straw	4.02	4	Dressage	0	2	5	3.083333333	0	0	8	8 to 11 years old	No	Yes	Copeaux	4
BE-108	Geldings	1	ATAACG-BFNDM	ILBC_BE-108	22317	22525	20929	92.9145				BienEtre	12251427F	H38	N	Y	yes	colique	Geldings	5	French_Saddle	BAI	Dressage	unspecialized	110	9.2	Straw	6.93	21.2	CORK_CHAMPEIX	1	4	1	Straw	3.6	4	Dressage	0	2	6	3.166666667	0	0	5	4 to 7 years old	Yes	Yes	Paille	4
BE-109	Geldings	1	CCTGCT-BFNDM	ILBC_BE-109	41533	41922	38646	92.1855				BienEtre	05011681U	H113	AIF	N	yes	none	Geldings	12	French_Saddle	BAI	Eventing	Formation	128	10.3	Straw	6.78	39.3	RIESLING_D_AMOUR	1	4	0	Straw	2.94	3	CCE	0	1	6	4.333333333	0	0	12	12 to 15 years old	Yes	No	Paille	3
BE-11	Mare	1	GACATC-BFNDM	ILBC_BE-11	36419	36842	34032	92.3728				BienEtre	07411823U	H93	N	N	yes	none	Mare	10	French_Saddle	BAI_FONCE	Eventing	Formation	128	12.3	Straw	6.69	25.4	TZARA_ROUGE	1	2	1	Straw	3.27	3	CCE	0	1	6	6.25	0	0	10	8 to 11 years old	No	Yes	Paille	3
BE-110	Geldings	1	GGGGGA-BFNDM	ILBC_BE-110	37026	37191	34741	93.4124				BienEtre	60025395E	H30	N	N	yes	none	Geldings	11	Hannoveraner	NOIR	Dressage	Competition	110	8	Straw	6.64	42.8	SWING_ROYAL	1	1	0	Straw	3.96	4	Dressage	17	3	6	2	0	0	11	8 to 11 years old	No	No	Paille	4
BE-111	Geldings	1	AAGGCC-BFNDM	ILBC_BE-111	34853	35149	32653	92.8988				BienEtre	99401848M	H20	N	N	yes	none	Geldings	18	French_Saddle	ALEZAN_BRULE	Dressage	Gala	110	8	Wood_pellets	6.35	47.2	LOUSTIC_D_AGNOUN	1	2	1	Non-straw	4.4	4	Dressage	6	3	6	2	0	0	18	16 to 20 years old	No	Yes	Pellets	4
BE-112	Geldings	1	CAGCGT-BFNDM	ILBC_BE-112	30883	31227	28817	92.2823				BienEtre	08038875R	H120	N	N	yes	none	Geldings	9	Anglo_Arabian	BAI	Eventing	Formation	128	6.5	Straw	6.53	46.4	UNEVER_DU_MANAOU	1	1	1	Straw	3.27	3	CCE	0	1	6	0.5	0	0	9	8 to 11 years old	No	Yes	Paille	3
BE-113	Geldings	1	GGACTT-BFNDM	ILBC_BE-113	22400	22720	21099	92.8653				BienEtre	1035761L	H95	N	N	yes	none	Geldings	7	French_Saddle	BAI	Jumping	Competition	110	6	Straw	6.67	94	AREZZO_DE_RIVERLAND	1	4	1	Straw	3.6	4	CSO	21	3	4.5	1.5	0	0	7	4 to 7 years old	Yes	Yes	Paille	4
BE-116	Geldings	1	CCTCCC-BFNDM	ILBC_BE-116	53458	54038	49187	91.023				BienEtre	12263998R	H43	N	N	yes	none	Geldings	5	French_Saddle	BAI	Jumping	Competition	110	11.2	Straw	6.79	25.4	CAPRICE_D_OR	1	2	1	Straw	3.6	4	CSO	0	1	6	5.166666667	0	0	5	4 to 7 years old	Yes	No	Paille	4
BE-117	Geldings	1	TATCGA-BFNDM	ILBC_BE-117	33275	33441	31178	93.2329				BienEtre	12162299J	H28	N	N	yes	none	Geldings	5	Anglo_Arabian	BAI	Jumping	Competition	110	8.3	Straw	6.73	21.2	CALIN_DE_VOUGON	1	1	1	Straw	4.24	4	CSO	0	2	6	2.333333333	0	0	5	4 to 7 years old	No	Yes	Paille	4
BE-118	Mare	1	CAGAAA-BFNDM	ILBC_BE-118	30874	31005	28822	92.9592				BienEtre	04300884A	H11	N	N	yes	none	Mare	13	French_Saddle	ALEZAN	Dressage	Formation	128	7.2	Straw	6.57	43.2	QUIRIEL_DU_RABUTIN	1	2	1	Straw	3.27	3	Dressage	0	1	6	1.166666667	0	0	13	12 to 15 years old	Yes	No	Paille	3
BE-119	Mare	1	TCTGAT-BFNDM	ILBC_BE-119	37086	37459	34639	92.4718				BienEtre	04310966R	H13	N	N	yes	none	Mare	13	French_Saddle	BAI	Dressage	Formation	128	6	Straw	6.6	52.8	QUERINA_DE_VESQUERIE	2	1	1	Straw	3.3	3	Dressage	0	1	6	0	0	0	13	12 to 15 years old	No	No	Paille	3
BE-12	Geldings	1	CCGTCA-BFNDM	ILBC_BE-12	31317	31450	29345	93.3068				BienEtre	12178452B	H177	N	N	yes	none	Geldings	5	French_Saddle	BAI	Jumping	Competition	110	5.3	Straw	6.75	24	CANDO_MANATHIS	1	1	0	Straw	3.96	4	CSO	14	2	4.5	0.833333333	0	0	5	4 to 7 years old	No	No	Paille	4
BE-121	Geldings	1	GGTCCG-BFNDM	ILBC_BE-121	30830	31103	29064	93.4444				BienEtre	10316155M	H36	N	Y	yes	colique	Geldings	7	Anglo_Arabian	ALEZAN	Jumping	Formation	128	5.8	Straw	6.75	29.6	AMOUR_DE_VOUGON	1	3	0	Straw	2.68	3	CSO	0	1	4.5	1.333333333	0	0	7	4 to 7 years old	No	No	Paille	3
BE-122	Mare	1	GGAGGT-BFNDM	ILBC_BE-122	20232	20411	19089	93.5231				BienEtre	08061549W	H9	N	N	yes	none	Mare	9	French_Saddle	ALEZAN	Jumping	Formation	128	5.7	Straw	6.72	29.2	ULLYSSA_D_ARCY	1	2	1	Straw	3.3	3	CSO	0	1	4.5	1.166666667	0	0	9	8 to 11 years old	No	Yes	Paille	3
BE-123	Geldings	1	CAGGCG-BFNDM	ILBC_BE-123	26381	26551	24771	93.2959				BienEtre	03129638T	H199	N	N	yes	none	Geldings	14	French_Saddle	BAI	Eventing	Formation	128	6.5	Shavings	6.65	24.1	POURQUOIPAS_LONGCHAMP	1	2	1	Non-straw	3.27	3	CCE	0	1	6	0.5	0	0	14	12 to 15 years old	Yes	No	Copeaux	3
BE-124	Geldings	1	GTCATT-BFNDM	ILBC_BE-124	19980	20234	18676	92.3001				BienEtre	60025731P	H19	N	N	yes	none	Geldings	6	Belgian_sport_horse	ALEZAN	Eventing	Competition	129	10.8	Shavings	6.25	37	FEELING_DU_BRIOT	1	1	0	Non-straw	2.74	3	CCE	21	2	6	4.833333333	0	0	6	4 to 7 years old	No	No	Copeaux	3
BE-125	Mare	1	TCCATT-BFNDM	ILBC_BE-125	45124	45686	41985	91.8991				BienEtre	50404111X	H168	N	N	yes	none	Mare	20	Hannoveraner	BAI_FONCE	Dressage	Gala	50	6.2	Straw	6.79	20.3	RENDEZ_VOUS	1	4	1	Straw	3.6	4	Dressage	33	3	6	0.166666667	0	0	20	16 to 20 years old	Yes	Yes	Paille	4
BE-126	Geldings	1	AAACAA-BFNDM	ILBC_BE-126	48690	48900	45712	93.4806				BienEtre	05099971C	H116	N	N	yes	none	Geldings	12	French_Saddle	BAI	Dressage	Gala	50	10	Straw	7.18	18	RAFAUNE_DE_FA	1	4	0	Straw	3.6	4	Dressage	33	3	6	4	0	0	12	12 to 15 years old	Yes	No	Paille	4
BE-127	Geldings	1	TGCGCT-BFNDM	ILBC_BE-127	21735	21927	20329	92.7122				BienEtre	06223840F	H66	N	N	yes	control	Geldings	11	Anglo_Arabian	ALEZAN	Dressage	Formation	128	9	Shavings	6.94	44.4	SAIAN_DU_PEYNAC	1	4	0	Non-straw	2.97	3	Dressage	0	1	6	3	0	0	11	8 to 11 years old	Yes	No	Copeaux	3
BE-128	Geldings	1	GCACGT-BFNDM	ILBC_BE-128	29797	30100	27976	92.9435				BienEtre	46165019F	H74	N	N	yes	none	Geldings	11	Belgian_sport_horse	ALEZAN_FONCE	Dressage	Formation	128	6.7	Straw	6.47	8.88	ALOES_DES_SAULES	2	1	1	Straw	3.3	3	Dressage	0	1	6	0.666666667	0	0	11	8 to 11 years old	No	Yes	Paille	3
BE-129	Geldings	1	TCGAGG-BFNDM	ILBC_BE-129	28228	28451	26418	92.8544				BienEtre	06260117Z	H99	N	N	yes	none	Geldings	11	French_Saddle	BAI	Dressage	Formation	128	13.5	Straw	6.56	63.6	STARTER_DE_COSE	2	2	1	Straw	3.3	3	Dressage	0	1	13.5	0	0	0	11	8 to 11 years old	Yes	No	Paille	3
BE-130	Mare	1	AGTAAG-BFNDM	ILBC_BE-130	20587	20759	19335	93.1403				BienEtre	10322050E	H167	N	N	yes	none	Mare	7	Anglo_Arabian	BAI	Eventing	unspecialized	129	8.8	Straw	6.76	39.2	IMPALA_D_AFRIQUE	1	1	0	Straw	2.46	3	CCE	0	1	1	6.833333333	0	0.0188679245283019	7	4 to 7 years old	No	No	Paille	3
BE-131	Geldings	1	CTCATA-BFNDM	ILBC_BE-131	55656	56019	51808	92.4829				BienEtre	06211344N	H58	N	N	yes	none	Geldings	11	French_Saddle	ALEZAN	Dressage	Formation	128	7.2	Straw	6.56	31.2	SPLENDID_RIVERLAND	1	2	1	Straw	3.3	3	Dressage	0	1	6	1.166666667	0	0	11	8 to 11 years old	Yes	No	Paille	3
BE-132	Mare	1	TGCAGT-BFNDM	ILBC_BE-132	34017	34471	31983	92.7823				BienEtre	12272254S	H141	N	N	yes	none	Mare	5	French_Saddle	BAI	Jumping	Competition	128	6.8	Straw	6.17	4.8	CHIC_LADY_DU_BRIO	1	3	0	Straw	3.24	3	CSO	6	1	6	0.833333333	0	0	5	4 to 7 years old	Yes	No	Paille	3
BE-133	Mare	1	AACTTA-BFNDM	ILBC_BE-133	53880	54162	50368	92.9951				BienEtre	11461833K	H138	N	N	yes	none	Mare	6	Anglo_Arabian	BAI	Eventing	Competition	129	6.7	Wood_pellets	7.04	33.7	CHIBEA	1	1	0	Non-straw	3.02	3	CCE	18	2	3	3.666666667	0	0	6	4 to 7 years old	No	No	Pellets	3
BE-134	Geldings	1	GCATGG-BFNDM	ILBC_BE-134	19161	19347	18023	93.1566				BienEtre	04322498G	H40	N	N	yes	none	Geldings	13	French_Saddle	ALEZAN	Dressage	Gala	50	6.3	Straw	7.43	46.8	QUENO_DE_LA_FERME	1	4	0	Straw	3.6	4	Dressage	33	3	6	0.333333333	0	0	13	12 to 15 years old	Yes	No	Paille	4
BE-135	Geldings	1	GTCCTA-BFNDM	ILBC_BE-135	47880	48135	44927	93.3354				BienEtre	09237926A	H111	N	Y	yes	none	Geldings	8	French_Saddle	BAI	Eventing	Formation	128	6.8	Straw	6.53	21	VALDOR_DU_LOUVET	1	4	0	Straw	3.3	3	CCE	0	1	6	0.833333333	0	0	8	8 to 11 years old	Yes	No	Paille	3
BE-136	Geldings	1	TCCATT-BFNF3	ILBC_BE-136	53044	53564	45622	85.1729				BienEtre	05065869U	H39	N	N	yes	none	Geldings	12	French_Saddle	BAI	Dressage	Gala	50	9.7	Straw	6.59	10.1	RICHEBOY_DE_THOISY	1	4	1	Straw	4	4	Dressage	33	3	6	3.666666667	0	0	12	12 to 15 years old	Yes	Yes	Paille	4
BE-137	Geldings	1	CAGGAC-BFNDM	ILBC_BE-137	24241	24449	22724	92.9445				BienEtre	05007584Y	H104	N	N	yes	none	Geldings	12	French_Saddle	BAI	Dressage	Gala	50	5	Straw	6.85	8.72	RIESLING_LES_PARTS	2	1	1	Straw	3.6	4	Dressage	33	3	3	2	0	0	12	12 to 15 years old	No	Yes	Paille	4
BE-138	Geldings	1	ACCTCA-BFNDM	ILBC_BE-138	49170	49442	45986	93.01				BienEtre	07330254G	H27	N	N	yes	none	Geldings	10	French_Saddle	BAI	Jumping	Formation	128	9.3	Wood_pellets	6.25	67.6	TALISMAN_DES_NOUES	1	4	0	Non-straw	2.505	3	CSO	0	1	4.5	4.833333333	0	0	10	8 to 11 years old	Yes	No	Pellets	3
BE-139	Geldings	1	AGGGAT-BFNDM	ILBC_BE-139	25080	25340	23728	93.6385				BienEtre	02067129U	H29	N	N	yes	none	Geldings	15	French_Saddle	BAI_FONCE	Dressage	Formation	128	7.2	Straw	6.43	24.2	ONYX_DU_CHALET	1	1	1	Straw	3.3	3	Dressage	0	1	6	1.166666667	0	0	15	12 to 15 years old	No	No	Paille	3
BE-141	Geldings	1	AGGGCA-BFNDM	ILBC_BE-141	43751	43946	41204	93.7605				BienEtre	09221122Q	H18	N	N	yes	none	Geldings	8	Anglo_Arabian	ALEZAN	Eventing	Competition	129	5.5	Straw	6.59	23.7	VIDOC_DE_LOUME	1	4	0	Straw	3.315	3	CCE	15	3	5	0.5	0	0.019047619047619	8	8 to 11 years old	Yes	No	Paille	3
BE-143	Mare	1	CGATAC-BFNDM	ILBC_BE-143	41135	41567	38382	92.3377				BienEtre	50453535A	H180	N	N	yes	colique	Mare	5	Hannoveraner	NOIR_PANGARE	Dressage	unspecialized	110	6.7	Wood_pellets	6.62	8.72	DANCIANA	1	1	1	Non-straw	3.72	4	Dressage	0	2	4	2.666666667	0	0	5	4 to 7 years old	No	Yes	Pellets	4
BE-144	Geldings	1	TCCTTA-BFNDM	ILBC_BE-144	33854	34098	31447	92.2254				BienEtre	10388721L	H24	N	N	yes	none	Geldings	7	French_Saddle	BAI	Jumping	Competition	128	11.2	Straw	6.7	31.3	ALPHA_JET_DES_COUX	1	1	1	Straw	3.766666667	3	CSO	2	1	6	5.166666667	0	0	7	4 to 7 years old	No	Yes	Paille	3
BE-145	Geldings	1	GAGTTG-BFNDM	ILBC_BE-145	25028	25332	23178	91.4969				BienEtre	46165246J	H86	N	N	yes	none	Geldings	12	Oldenburger	BAI_FONCE	Dressage	Gala	50	7.7	Straw	6.46	20.7	REMPART	1	1	1	Straw	3.6	4	Dressage	33	3	6	1.666666667	0.0202020202020202	0.0101010101010101	12	12 to 15 years old	No	Yes	Paille	4
BE-146	Geldings	1	AATGAA-BFNDM	ILBC_BE-146	45320	45522	42306	92.9353				BienEtre	47210495T	H65	N	N	yes	none	Geldings	9	Rheinisches_warmblood	BAI	Dressage	Gala	110	5.7	Straw	6.24	34.6	SUN_DANCER	1	4	0	Straw	5.266666667	4	Dressage	33	3	5	0.666666667	0	0	9	8 to 11 years old	Yes	No	Paille	4
BE-147	Geldings	1	TGTGAG-BFNDM	ILBC_BE-147	16317	16408	15353	93.5702				BienEtre	05017059Z	H197	N	N	yes	none	Geldings	12	Anglo_Arabian	GRIS	Eventing	Formation	128	7.5	Wood_pellets	6.5	7.96	RUBIS_DE_BELLOC	1	2	1	Non-straw	3.75	3	CCE	0	1	6	1.5	0	0.0404040404040404	12	12 to 15 years old	Yes	No	Pellets	3
BE-148	Geldings	1	CTGCAC-BFNDM	ILBC_BE-148	28975	29230	27001	92.3743				BienEtre	06197364J	H182	N	N	yes	colique	Geldings	11	Anglo_Arabian	ALEZAN	Eventing	Formation	128	6.5	Shavings	6.69	46	SAPRISTI_DE_BRENNE	1	2	1	Non-straw	2.97	3	CCE	0	1	6	0.5	0	0	11	8 to 11 years old	Yes	No	Copeaux	3
BE-149	Geldings	1	ACGGTA-BFNDM	ILBC_BE-149	29695	29818	27721	92.9673				BienEtre	02020811Q	H31	N	N	yes	none	Geldings	15	French_Saddle	BAI_FONCE	Eventing	Competition	129	9.8	Wood_pellets	6.56	72.4	ORAGE_DE_LONGUENEE	1	4	0	Non-straw	3.315	3	CCE	22	3	6	3.833333333	0	0.141176470588235	15	12 to 15 years old	Yes	No	Pellets	3
BE-15	Geldings	1	ATTCTC-BFNDM	ILBC_BE-15	25037	25330	23397	92.3687				BienEtre	10357640U	H173	AB	N	yes	none	Geldings	7	French_Saddle	BAI	Jumping	Competition	110	6	Shavings	5.91	66	AZERTY_DE_RIVERLAND	1	4	1	Non-straw	3.48	4	CSO	19	1	6	0	0	0	7	4 to 7 years old	Yes	Yes	Copeaux	4
BE-150	Mare	1	TAAGAC-BFNDM	ILBC_BE-150	19976	20162	18629	92.3966				BienEtre	12228612E	H142	N	N	yes	none	Mare	5	French_Saddle	BAI	Dressage	unspecialized	110	4.5	Straw	7.01	18.3	CARMADEA_LA_TEMPLERIE	1	2	0	Straw	3.6	4	Dressage	0	1	3	1.5	0	0	5	4 to 7 years old	No	No	Paille	4
BE-151	Mare	1	CCCGAG-BFNDM	ILBC_BE-151	34507	34818	32335	92.8686				BienEtre	47212674A	H188	N	N	yes	none	Mare	9	Belgian_sport_horse	ALEZAN_BRULE	Eventing	Competition	128	6.3	Straw	6.33	31.9	CALOUCHINE_DES_SEPT_MEUSES	1	4	0	Straw	3.3	3	CCE	0	1	6	0.333333333	0	0.0636363636363636	9	8 to 11 years old	Yes	No	Paille	3
BE-152	Geldings	1	GCAATA-BFNDM	ILBC_BE-152	35984	36214	33731	93.1435				BienEtre	07310202C	H76	N	N	yes	none	Geldings	10	French_Saddle	NOIR_PANGARE	Eventing	Formation	128	6.8	Straw	6.81	32.4	TEMPO_DU_GAS	1	4	0	Straw	3.3	3	CCE	0	1	6	0.833333333	0	0	10	8 to 11 years old	Yes	No	Paille	3
BE-153	Geldings	1	CGCTCT-BFNDM	ILBC_BE-153	36144	36529	33780	92.4745				BienEtre	03143132B	H75	N	N	yes	none	Geldings	14	French_Saddle	BAI	Dressage	Formation	128	7	Straw	6.32	94.4	PACTOL_DE_L_ILLON	1	4	0	Straw	3.3	3	Dressage	0	1	6	1	0	0	14	12 to 15 years old	Yes	No	Paille	3
BE-154	Male	1	TCCAGA-BFNDM	ILBC_BE-154	45667	45848	42671	93.0706				BienEtre	60028340D	H85	N	N	yes	none	Male	9	Hannoveraner	ALEZAN	Dressage	unspecialized	50	6.7	Shavings	6.91	9.48	ULTRA_TIME	1	1	0	Non-straw	6.16	4	Dressage	0	2	6	0.666666667	0.00917431192660551	0.00917431192660551	9	8 to 11 years old	No	No	Copeaux	4
BE-156	Geldings	1	CACCGG-BFNDM	ILBC_BE-156	28756	28953	26902	92.9161				BienEtre	99407833G	H147	AB	N	yes	none	Geldings	18	French_Saddle	ALEZAN	Dressage	Gala	110	6.3	Shavings	6.34	59.6	LAURENT_DE_BAUMEE	1	4	0	Non-straw	5.6	4	Dressage	33	3	5	1.333333333	0	0	18	16 to 20 years old	Yes	No	Copeaux	4
BE-157	Geldings	1	CTTGGG-BFNDM	ILBC_BE-157	28034	28245	26368	93.3546				BienEtre	60026218K	H46	N	N	yes	none	Geldings	10	Hannoveraner	BAI	Dressage	unspecialized	110	14	Straw	6.37	35.5	SAPHIR_DE_HUS	2	4	1	Straw	4.02	4	Dressage	0	2	8	6	0	0	10	8 to 11 years old	Yes	Yes	Paille	4
BE-158	Geldings	1	CGCACA-BFNDM	ILBC_BE-158	55016	55258	51334	92.8988				BienEtre	11485052X	H172	N	N	yes	none	Geldings	6	French_Saddle	BAI	Jumping	Competition	110	5.3	Straw	6.46	27.6	BE_WIN_DE_LOECY	1	1	0	Straw	4.4	4	CSO	14	2	4.5	0.833333333	0	0	6	4 to 7 years old	No	No	Paille	4
BE-159	Geldings	1	TGCCAG-BFNDM	ILBC_BE-159	28178	28381	26375	92.9319				BienEtre	10411360D	H153	N	N	yes	none	Geldings	7	Zangersheide	BAI_FONCE	Dressage	Competition	110	12	Wood_pellets	6.48	56.8	.	.	.	.	.	.	.	.	.	.	.	.	0	0	7	4 to 7 years old	Yes	Yes	Pellets	4
BE-16	Geldings	1	ATCTAT-BFNDM	ILBC_BE-16	32276	32607	30297	92.9156				BienEtre	12265030U	H96	N	N	yes	none	Geldings	5	French_Saddle	BAI	Jumping	Competition	110	5.1	Straw	6.29	55.2	CRYSTAL_WHIT	1	1	1	Straw	3.6	4	CSO	18	2	3.75	1.333333333	0	0	5	4 to 7 years old	No	Yes	Paille	4
BE-160	Geldings	1	CAACGA-BFNDM	ILBC_BE-160	53393	53681	49703	92.5896				BienEtre	60018366U	H64	N	N	yes	none	Geldings	18	Hannoveraner	ALEZAN	Dressage	Formation	128	9	Wood_pellets	6.44	45.2	RICARDO_409	1	4	0	Non-straw	3.3	3	Dressage	0	1	6	3	0.027027027027027	0	18	16 to 20 years old	Yes	No	Pellets	3
BE-162	Geldings	1	ACACCG-BFNDM	ILBC_BE-162	30753	31036	28777	92.7214				BienEtre	46161578W	H152	N	N	yes	none	Geldings	17	Hannoveraner	BAI	Dressage	unspecialized	110	5.7	Shavings	6.91	23.9	RONAN_KEATING	1	1	0	Non-straw	3.72	4	Dressage	0	3	5	0.666666667	0	0	17	16 to 20 years old	No	No	Copeaux	4
BE-163	Mare	1	AGTTGA-BFNDM	ILBC_BE-163	20871	20987	19520	93.01				BienEtre	10406725R	H91	N	N	yes	none	Mare	7	French_Saddle	BAI_FONCE	Jumping	Competition	128	11.2	Straw	6.75	47.6	ABEILLE_DE_RIVERLAND	2	1	1	Straw	3.15	3	CSO	0	1	6	5.166666667	0	0	7	4 to 7 years old	No	Yes	Paille	3
BE-164	Mare	1	GGTATA-BFNDM	ILBC_BE-164	19785	19877	18516	93.1529				BienEtre	50420918D	H169	N	N	yes	none	Mare	13	Belgian_sport_horse	BAI	Dressage	Gala	110	6.3	Shavings	7.14	19.3	UALIE_DU_BOIS_HELLIN	1	4	1	Non-straw	4.02	4	Dressage	33	3	5	1.333333333	0	0	13	12 to 15 years old	Yes	Yes	Copeaux	4
BE-165	Geldings	1	CAATTA-BFNDM	ILBC_BE-165	36894	37054	34559	93.2666				BienEtre	03110939T	H123	N	N	yes	none	Geldings	14	French_Saddle	GRIS	Dressage	Formation	128	9	Straw	6.66	30.3	PLUTON_DE_LUSSE	1	4	0	Straw	3.3	3	Dressage	0	1	6	3	0	0	14	12 to 15 years old	Yes	No	Paille	3
BE-167	Geldings	1	GATAGA-BFNDM	ILBC_BE-167	24955	25080	23362	93.1499				BienEtre	11487046E	H8	N	N	yes	control	Geldings	6	French_Saddle	BAI	Eventing	Competition	129	12.2	Straw	6.5	24.9	BEBOP_DU_MANEIX	1	4	0	Straw	3.315	3	CCE	12	2	7	5.166666667	0	0	6	4 to 7 years old	Yes	No	Paille	3
BE-168	Geldings	1	GATCTG-BFNDM	ILBC_BE-168	33659	33947	31599	93.0833				BienEtre	12152019H	H121	N	N	yes	none	Geldings	5	Anglo_Arabian	BAI	Dressage	unspecialized	50	5	Straw	6.9	25.2	CALGARY_CHAMPEIX	1	1	0	Straw	3.69	4	Dressage	0	2	4	1	0	0	5	4 to 7 years old	No	No	Paille	4
BE-169	Geldings	1	TGGTCA-BFNDM	ILBC_BE-169	32660	32787	30615	93.3754				BienEtre	07406603T	H12	N	N	yes	none	Geldings	10	Anglo_Arabian	GRIS	Eventing	Competition	129	14.8	Straw	6.34	53.6	.	.	.	.	.	.	.	.	.	.	.	.	0	0	10	8 to 11 years old	Yes	No	Paille	3
BE-17	Geldings	1	GGGTCT-BFNDM	ILBC_BE-17	23314	23585	21999	93.2754				BienEtre	07357304E	H110	N	N	yes	none	Geldings	10	Anglo_Arabian	BAI_CLAIR	Eventing	Formation	128	6.3	Straw	6.73	33.9	TAXUS_D_ENGANDOU	1	2	0	Straw	3	3	CCE	0	1	6	0.333333333	0	0	10	8 to 11 years old	No	No	Paille	3
BE-170	Geldings	1	GAACAC-BFNDM	ILBC_BE-170	26263	26526	24588	92.694				BienEtre	11545622K	H183	N	N	yes	none	Geldings	6	Anglo_Arabian	BAI	Eventing	Competition	129	8.8	Straw	6.79	69.2	BECEBEGE_D_AUR	2	2	1	Straw	3.29	3	CCE	0	1	6	2.833333333	0	0	6	4 to 7 years old	Yes	No	Paille	3
BE-171	Geldings	1	AATTCT-BFNDM	ILBC_BE-171	46239	46779	43373	92.719				BienEtre	46167101S	H2	N	N	yes	none	Geldings	10	Oldenburger	NOIR_PANGARE	Dressage	Gala	110	8.9	Straw	6.44	23.7	DOMINGO_DE_HUS	2	1	1	Straw	3.6	4	Dressage	33	3	5	3.85	0	0	10	8 to 11 years old	No	Yes	Paille	4
BE-172	Mare	1	CACTGT-BFNDM	ILBC_BE-172	27928	28186	26064	92.4714				BienEtre	04388108R	H124	N	N	yes	none	Mare	13	French_Saddle	NOIR_PANGARE	Jumping	Formation	128	4.8	Straw	7.04	31.1	QUAPRICE_DES_CLOTINS	1	1	1	Straw	2.97	3	CSO	0	1	4.5	0.333333333	0	0	13	12 to 15 years old	No	Yes	Paille	3
BE-173	Geldings	1	AAGGTG-BFNDM	ILBC_BE-173	40533	40853	38277	93.6945				BienEtre	46172624P	H73	N	N	yes	none	Geldings	10	Hannoveraner	NOIR_PANGARE	Dressage	Gala	110	11.3	Straw	6.34	15.5	SPECIAL_DREAM_SAMARANT	1	4	1	Straw	4.34	4	Dressage	0	3	5	6.333333333	0	0	10	8 to 11 years old	Yes	Yes	Paille	4
BE-174	Mare	1	GACTCG-BFNDM	ILBC_BE-174	32911	33159	31010	93.5191				BienEtre	47211492K	H160	N	N	yes	none	Mare	8	Trakehner	NOIR	Dressage	unspecialized	110	5.7	Straw	6.6	42	KATANIA	2	4	0	Straw	3.48	4	Dressage	0	2	5	0.666666667	0	0	8	8 to 11 years old	Yes	No	Paille	4
BE-175	Male	1	AGTATT-BFNDM	ILBC_BE-175	30440	30870	28538	92.4457				BienEtre	04341961B	H191	N	N	yes	none	Male	13	French_Saddle	BAI	Jumping	Competition	110	6.8	Straw	6.93	12.3	QLASSIK_SAINT_CLAIR	1	4	1	Straw	3.8	4	CSO	17	3	5.5	1.25	0	0	13	12 to 15 years old	Yes	Yes	Paille	4
BE-176	Geldings	1	GTTAGT-BFNDM	ILBC_BE-176	14874	15021	13996	93.1762				BienEtre	04342559B	H176	N	Y	yes	none	Geldings	13	French_Saddle	ALEZAN	Dressage	Gala	50	7.2	Straw	7.01	26.2	QOUAD_DE_SAIRE	1	1	1	Straw	3.96	4	Dressage	33	3	6	1.166666667	0	0	13	12 to 15 years old	No	Yes	Paille	4
BE-177	Geldings	1	GTGCTG-BFNDM	ILBC_BE-177	31478	31794	29679	93.3478				BienEtre	46167664F	H179	AIF	N	yes	none	Geldings	10	Hannoveraner	BAI	Dressage	Gala	110	3.2	Straw	6.46	58.4	BUNBERRY	1	4	1	Straw	4.36	4	Dressage	33	3	2	1.208333333	0	0	10	8 to 11 years old	Yes	Yes	Paille	4
BE-178	Geldings	1	CAATGC-BFNDM	ILBC_BE-178	20908	21116	19463	92.1718				BienEtre	60019499N	H119	N	N	yes	none	Geldings	16	Hannoveraner	NOIR	Dressage	Gala	110	11.3	Straw	6.67	14.2	WELFENKONIG	2	4	1	Straw	4.4	4	Dressage	33	3	5	6.333333333	0	0	16	16 to 20 years old	Yes	Yes	Paille	4
BE-179	Mare	1	TATCAT-BFNDM	ILBC_BE-179	31837	32194	29773	92.48				BienEtre	50405724T	H161	N	N	yes	none	Mare	15	Hannoveraner	.	Dressage	Gala	110	5.7	Shavings	6.91	40.4	DIORAMA	1	1	1	Non-straw	3.6	4	Dressage	33	3	5	0.666666667	0	0	15	12 to 15 years old	No	Yes	Copeaux	4
BE-18	Geldings	1	TTAAGG-BFNDM	ILBC_BE-18	24262	24497	22725	92.7665				BienEtre	06202855Q	H92	AIF	Y	yes	none	Geldings	11	French_Saddle	NOIR_PANGARE	Jumping	Formation	128	6.8	Straw	6.5	31.4	SEZAR_DU_ROC	1	1	1	Straw	2.38	3	CSO	0	1	6	0.833333333	0	0	11	8 to 11 years old	No	Yes	Paille	3
BE-182	Mare	1	CGCGCC-BFNDM	ILBC_BE-182	32327	32610	30330	93.0083				BienEtre	50425126E	H154	N	N	yes	control	Mare	11	Hannoveraner	NOIR	Dressage	Formation	128	8	Straw	6.48	66	HERA	2	1	1	Straw	2.664	3	Dressage	0	1	6	2	0	0	11	8 to 11 years old	No	Yes	Paille	3
BE-183	Geldings	1	TCATGT-BFNDM	ILBC_BE-183	25371	25676	23702	92.3119				BienEtre	46160544U	H187	N	N	yes	none	Geldings	15	Kon_Warm_Parrd_Netherlands	NOIR_PANGARE	Dressage	Competition	110	6	Straw	6.26	37.4	VALLANTIENO	1	4	0	Straw	4.4	4	Dressage	9	3	6	0	0	0	15	12 to 15 years old	Yes	No	Paille	4
BE-184	Geldings	1	CGGCAT-BFNDM	ILBC_BE-184	44602	45171	41511	91.8975				BienEtre	07337227C	H26	N	N	yes	none	Geldings	10	French_Saddle	BAI_FONCE	Jumping	Competition	110	6.8	Straw	6.44	41.2	TORNADO_DU_DORAL	1	4	1	Straw	3.95	4	CSO	19	3	5.5	1.25	0	0	10	8 to 11 years old	Yes	Yes	Paille	4
BE-185	Mare	1	GGAAGA-BFNDM	ILBC_BE-185	38616	38746	36076	93.109				BienEtre	02038203L	H33	N	N	yes	none	Mare	15	French_Saddle	BAI	Dressage	Gala	50	6.1	Straw	6.67	48.8	OLETO_LERCHENBERG	1	4	0	Straw	4.6	4	Dressage	33	3	5	1.083333333	0	0	15	12 to 15 years old	Yes	No	Paille	4
BE-186	Geldings	1	GTGCCA-BFNDM	ILBC_BE-186	24414	24530	22866	93.2165				BienEtre	122328842G	H102	N	N	yes	none	Geldings	5	French_Saddle	BAI	Jumping	Competition	50	6.7	Straw	6.66	52.4	CALYPSO_DE_SENNA	1	1	1	Straw	3.6	4	CSO	0	2	6	0.666666667	0	0	5	4 to 7 years old	No	Yes	Paille	4
BE-189	Mare	1	AATGGT-BFNDM	ILBC_BE-189	36364	36642	34282	93.5593				BienEtre	50433403H	H165	N	N	yes	none	Mare	10	Hannoveraner	BAI	Dressage	unspecialized	50	6	Straw	6.48	32.4	THEMIS	1	4	1	Straw	3.6	4	Dressage	0	2	6	0	0	0	10	8 to 11 years old	Yes	Yes	Paille	4
BE-19	Geldings	1	AACCAT-BFNDM	ILBC_BE-19	34116	34438	31902	92.636				BienEtre	46167663G	H137	N	N	yes	none	Geldings	14	Belgian_sport_horse	BAI	Eventing	Formation	128	6.8	Straw	6.76	36.2	DONOVAN_VAN_T_DEXSTERHOF	1	3	1	Straw	3.3	3	CCE	0	1	6	0.833333333	0	0.00900900900900901	14	12 to 15 years old	No	Yes	Paille	3
BE-190	Geldings	1	AGCCCT-BFNDM	ILBC_BE-190	33567	33909	31437	92.7099				BienEtre	02080679R	H41	N	N	yes	none	Geldings	15	French_Saddle	ALEZAN	Jumping	Gala	50	5.5	Shavings	6.68	44.4	.	.	.	.	.	.	.	.	.	.	.	.	0	0	15	12 to 15 years old	Yes	Yes	Copeaux	4
BE-192	Geldings	1	CCAGCC-BFNDM	ILBC_BE-192	32596	32880	30368	92.3601				BienEtre	10305716J	H62	N	N	yes	none	Geldings	7	French_Saddle	ALEZAN	Dressage	unspecialized	50	6.3	Straw	6.55	48.4	APERO_ROUSSELIERE	2	4	1	Straw	4	4	Dressage	0	2	6	0.333333333	0.00952380952380952	0	7	4 to 7 years old	Yes	Yes	Paille	4
BE-193	Mare	1	CCCTCC-BFNDM	ILBC_BE-193	78690	79598	72331	90.8704				BienEtre	05095256C	H69	N	N	yes	none	Mare	12	French_Saddle	GRIS	Jumping	Gala	50	6.7	Shavings	6.84	6.76	REINETTE_DE_L_ORNE	1	4	1	Non-straw	3.6	4	CSO	33	3	6	0.666666666	0	0	12	12 to 15 years old	Yes	Yes	Copeaux	4
BE-195	Mare	1	CTAGTC-BFNDM	ILBC_BE-195	33384	33762	31051	91.9703				BienEtre	50425129B	H89	N	N	yes	none	Mare	12	Hannoveraner	ALEZAN	Dressage	Competition	110	8.6	Straw	6.43	27.5	RHAPSODIE	1	4	1	Straw	3.84	4	Dressage	12	3	5	3.583333333	0	0	12	12 to 15 years old	Yes	Yes	Paille	4
BE-196	Geldings	1	GCCGCG-BFNDM	ILBC_BE-196	40708	41025	38173	93.0481				BienEtre	05007549L	H118	N	N	yes	none	Geldings	12	French_Saddle	ALEZAN	Dressage	Gala	110	11.7	Shavings	6.66	21.8	REAL_DU_VALGRENTE	1	3	1	Non-straw	4.4	4	Dressage	33	3	8	3.666666667	0	0	12	12 to 15 years old	Yes	Yes	Copeaux	4
BE-197	Geldings	1	TCTCTC-BFNDM	ILBC_BE-197	117541	118918	109131	91.77				BienEtre	46168135T	H194	N	N	yes	none	Geldings	10	Kon_Warm_Parrd_Netherlands	BAI	Dressage	Competition	50	7.2	Straw	6.54	37.6	CHARMEUR	1	4	1	Straw	4.32	4	Dressage	5	3	6	1.166666667	0	0	10	8 to 11 years old	Yes	Yes	Paille	4
BE-198	Geldings	1	TACGGC-BFNDM	ILBC_BE-198	21161	21368	19698	92.1846				BienEtre	10324753R	H143	N	N	yes	none	Geldings	7	French_Saddle	ALEZAN	Dressage	unspecialized	50	7.3	Straw	6.84	23.9	ANTIVIRUS_DE_RIMA	2	1	1	Straw	4	4	Dressage	0	2	6	1.333333333	0	0	7	4 to 7 years old	No	Yes	Paille	4
BE-2	Geldings	1	TGATGC-BFNDM	ILBC_BE-2	26437	26671	24685	92.5537				BienEtre	05076280D	H190	N	N	yes	none	Geldings	12	French_Saddle	BAI	Jumping	Competition	110	5.6	Shavings	6.74	31.2	RINALDO_ROUGE	1	3	1	Non-straw	4.4	4	CSO	23	3	4.5	1.083333333	0	0	12	12 to 15 years old	Yes	Yes	Copeaux	4
BE-20	Geldings	1	TCTTAA-BFNDM	ILBC_BE-20	23238	23374	21744	93.0264				BienEtre	02022209W	H57	N	N	yes	none	Geldings	15	French_Saddle	BAI	Dressage	Gala	110	6.7	Straw	6.56	21.4	OR_DU_BANNEY	1	4	1	Straw	4.02	4	Dressage	33	3	5	1.666666667	0	0	15	12 to 15 years old	Yes	Yes	Paille	4
BE-200	Geldings	1	AAATGT-BFNDM	ILBC_BE-200	39502	39896	37176	93.1823				BienEtre	09250536T	H162	N	N	yes	none	Geldings	8	French_Saddle	BAI	Dressage	unspecialized	50	11.7	Straw	6.35	44.8	VIF_DU_LOUVET	1	2	1	Straw	3.6	4	Dressage	0	2	5	6.666666667	0	0	8	8 to 11 years old	Yes	Yes	Paille	4
BE-201	Geldings	1	ACGAAT-BFNDM	ILBC_BE-201	84103	84970	78797	92.7351				BienEtre	46172938Y	H60	N	N	yes	none	Geldings	8	Oldenburger	NOIR_PANGARE	Dressage	unspecialized	110	15	Wood_pellets	6.16	19.3	SALADIN_DE_HUS	2	1	1	Non-straw	3.8	4	Dressage	NA	2	10	5	0	0	8	8 to 11 years old	No	Yes	Pellets	4
BE-204	Geldings	1	CGAGAA-BFNDM	ILBC_BE-204	47266	47438	44203	93.1806				BienEtre	04375633B	H90	N	N	yes	none	Geldings	13	French_Saddle	BAI	Dressage	Formation	128	9	Straw	6.56	37.6	QUERIZAC	2	1	1	Straw	2.7	3	Dressage	0	1	6	3	0	0	13	12 to 15 years old	No	Yes	Paille	3
BE-205	Geldings	1	AGCGGT-BFNDM	ILBC_BE-205	23621	23837	22229	93.2542				BienEtre	09184044S	H166	N	N	yes	none	Geldings	8	French_Saddle	BAI	Eventing	Competition	129	13	Shavings	6.75	45.6	.	.	.	.	.	.	.	.	.	.	.	.	0	0	8	8 to 11 years old	Yes	No	Copeaux	3
BE-206	Mare	1	GAGAAC-BFNDM	ILBC_BE-206	35224	35574	33110	93.0736				BienEtre	03183775Z	H23	N	N	yes	none	Mare	14	French_Saddle	BAI	Eventing	Formation	128	6.3	Straw	6.26	10.6	PALOMA_DU_MONCEL	2	3	0	Straw	3.27	3	CCE	0	1	6	0.333333333	0	0	14	12 to 15 years old	No	No	Paille	3
BE-207	Geldings	1	CCAACA-BFNDM	ILBC_BE-207	51483	51736	47999	92.7768				BienEtre	01306697B	H32	N	N	yes	none	Geldings	16	French_Saddle	ALEZAN	Dressage	Gala	50	10.1	Wood_pellets	6.48	9.56	NEMO_DU_BOYS	2	4	0	Non-straw	3.6	4	Dressage	33	3	6	4.083333333	0	0	16	16 to 20 years old	Yes	No	Pellets	4
BE-208	Geldings	1	GGCTTG-BFNDM	ILBC_BE-208	28879	29140	27178	93.267				BienEtre	11510764Z	H83	N	N	yes	none	Geldings	6	Anglo_Arabian	BAI	Eventing	Competition	129	5.2	Straw	7.34	28.6	.	.	.	.	.	.	.	.	.	.	.	.	0	0	6	4 to 7 years old	Yes	No	Paille	3
BE-21	Mare	1	TAAGGG-BFNDM	ILBC_BE-21	23864	24067	22446	93.2646				BienEtre	10322522R	H163	N	N	yes	control	Mare	7	Anglo_Arabian	BAI	Eventing	Competition	129	9.5	Straw	6.79	37.9	ALDEA_DESCAZAL	1	4	0	Straw	2.94	3	CCE	6	3	6	3.5	0	0	7	4 to 7 years old	Yes	No	Paille	3
BE-210	Mare	1	GTAGTT-BFNDM	ILBC_BE-210	52804	53452	49692	92.9657				BienEtre	12226173F	H126	N	N	yes	colique	Mare	5	French_Saddle	BAI	Eventing	Competition	129	9.5	Shavings	6.82	12.2	CHAPKA_DE_LA_LIE	1	4	0	Non-straw	3	3	CCE	12	2	6	3.5	0	0	5	4 to 7 years old	Yes	No	Copeaux	3
BE-211	Geldings	1	GGTTAT-BFNDM	ILBC_BE-211	19724	19946	18558	93.0412				BienEtre	06154881L	H55	AIF	N	yes	none	Geldings	11	French_Saddle	ALEZAN	Eventing	Competition	129	14.8	Shavings	6.81	44	.	.	.	.	.	.	.	.	.	.	.	.	0	0	11	8 to 11 years old	Yes	No	Copeaux	3
BE-212	Male	1	TGACCT-BFNDM	ILBC_BE-212	55407	55982	51770	92.4762				BienEtre	13392840P	H107	N	N	yes	none	Male	4	Anglo_Arabian	BAI	Eventing	Competition	129	15.2	Straw	6.82	55.2	DON_JUAN_DE_ROUHET_AA	1	4	0	Straw	2.9844	3	CCE	11	2	6	5.166666667	0	0	4	4 to 7 years old	Yes	No	Paille	3
BE-213	Geldings	1	GTGACG-BFNDM	ILBC_BE-213	18223	18399	17135	93.1301				BienEtre	09248985E	H82	N	N	yes	none	Geldings	8	French_Saddle	ALEZAN	Jumping	unspecialized	50	6.7	Shavings	7.09	27.6	VIDOCK_DE_RIOL	1	3	0	Non-straw	4	4	CSO	0	2	6	0.666666666	0	0	8	8 to 11 years old	Yes	No	Copeaux	4
BE-214	Geldings	1	GGATTC-BFNDM	ILBC_BE-214	78748	79631	74245	93.2363				BienEtre	46169335P	H159	N	N	none	none	Geldings	10	Hannoveraner	ALEZAN_BRULE	Dressage	Competition	SBV	.	Straw	6.29	52	.	.	.	.	.	.	.	.	.	.	.	.	.	.	.	.	.	.	.	.
BE-215	Mare	1	GAGAGG-BFNDM	ILBC_BE-215	43602	43944	40871	93.007				BienEtre	50441187X	H144	AIF	N	yes	none	Mare	9	Hannoveraner	BAI	Dressage	Competition	50	6.3	Straw	6.89	13.5	D_AMOUR	1	3	1	Straw	4.066666667	4	Dressage	4	3	6	0.333333333	0	0	9	8 to 11 years old	Yes	No	Paille	4
BE-216	Geldings	1	CCGGGT-BFNDM	ILBC_BE-216	31021	31290	29170	93.2247				BienEtre	60019019K	H25	N	N	yes	none	Geldings	17	Hannoveraner	ALEZAN	Dressage	Competition	110	3.2	Shavings	6.43	55.6	LIAISON	1	4	1	Non-straw	4	4	Dressage	21	3	2	1.208333333	0	0	17	16 to 20 years old	Yes	Yes	Copeaux	4
BE-220	Geldings	1	CTACTA-BFNDM	ILBC_BE-220	34229	34421	31773	92.307				BienEtre	00156592Z	H42	N	N	yes	none	Geldings	17	Anglo_Arabian	ALEZAN	Dressage	Formation	128	7.3	Straw	6.29	78.4	MOUNTY	1	2	1	Straw	3.3	3	Dressage	0	1	6	1.25	0	0	17	16 to 20 years old	No	Yes	Paille	3
BE-221	Geldings	1	TCGTTC-BFNDM	ILBC_BE-221	22157	22383	20612	92.0877				BienEtre	06250465Q	H106	N	N	yes	control	Geldings	11	French_Saddle	NOIR_PANGARE	Vaulting	Competition	129	15.5	Straw	6.74	22.5	SORBON	1	4	0	Straw	3.93	3	NA	4	3	9	6.5	0	0	11	8 to 11 years old	Yes	No	Paille	3
BE-222	Geldings	1	GGGGTG-BFNDM	ILBC_BE-222	19902	20085	18778	93.4927				BienEtre	46180761U	H59	N	N	yes	none	Geldings	6	Hannoveraner	BAI	Dressage	Competition	50	6.4	Straw	6.81	23.2	RACONTEUR	1	4	1	Straw	4.4	4	Dressage	0	2	3.75	2.666666666	0	0	6	4 to 7 years old	Yes	Yes	Paille	4
BE-223	Geldings	1	CCTTGA-BFNDM	ILBC_BE-223	33851	34000	31566	92.8412				BienEtre	46169639J	H1	N	N	yes	none	Geldings	9	French_Saddle	NOIR	Dressage	unspecialized	50	7.7	Shavings	6.75	26.6	CONNORS_DE_PRELLE	1	4	1	Non-straw	3.6	4	Dressage	0	2	5	2.666666666	0	0.00952380952380952	9	8 to 11 years old	Yes	Yes	Copeaux	4
BE-24	Geldings	1	CCCGGC-BFNDM	ILBC_BE-24	37303	37672	34965	92.8143				BienEtre	60024466P	H189	N	N	yes	none	Geldings	13	Hannoveraner	ALEZAN	Dressage	Gala	110	6.8	Straw	6.54	35.1	DJANGO	1	4	1	Straw	3.96	4	Dressage	33	3	6	0.833333333	0.0106382978723404	0	13	12 to 15 years old	Yes	Yes	Paille	4
BE-25	Geldings	1	ATGTCA-BFNDM	ILBC_BE-25	28969	29165	27119	92.9847				BienEtre	04304332C	H21	N	N	yes	control	Geldings	13	Anglo_Arabian	BAI_FONCE	Dressage	Formation	128	14	Straw	7.03	32.9	QATAR_DE_LATXAGUE	2	2	1	Straw	3.08	3	Dressage	0	1	13.5	0.5	0	0	13	12 to 15 years old	Yes	Yes	Paille	3
BE-27	Geldings	1	CATCCT-BFNDM	ILBC_BE-27	47614	48099	44357	92.2202				BienEtre	47210494U	H185	N	N	yes	none	Geldings	9	Oldenburger	BAI	Dressage	Gala	110	8.3	Straw	6.92	31.7	DELON	2	1	0	Straw	4.4	4	Dressage	NA	2	6	2.333333333	0	0	9	8 to 11 years old	No	No	Paille	4
BE-3	Geldings	1	ACATTA-BFNDM	ILBC_BE-3	33458	33628	31194	92.762				BienEtre	11490904L	H178	N	N	yes	none	Geldings	6	French_Saddle	BAI	Jumping	Competition	110	6.8	Straw	6.93	38.3	BABOUCHKA_DE_LA_BRIDE	1	4	1	Straw	3.96	4	CSO	17	2	5.5	1.25	0.234782608695652	0	6	4 to 7 years old	Yes	Yes	Paille	4
BE-30	Mare	1	CGAAGG-BFNDM	ILBC_BE-30	21973	22153	20626	93.107				BienEtre	12210257F	H47	N	N	yes	none	Mare	5	French_Saddle	ALEZAN	Eventing	Competition	129	15.2	Straw	6.5	32.8	.	.	.	.	.	.	.	.	.	.	.	.	0	0	5	4 to 7 years old	No	No	Paille	3
BE-300	Geldings	2	CAGTTC-BFNF3	ILBC_BE-300	62709	63058	53354	84.611				BienEtre	46169639J	H1	N	N	yes	none	Geldings	9	French_Saddle	NOIR	Dressage	unspecialized	50	7.7	Shavings	6.49	31.1	CONNORS_DE_PRELLE	1	4	1	Non-straw	3.6	4	Dressage	0	2	5	2.666666666	0	0	9	8 to 11 years old	Yes	Yes	Copeaux	4
BE-301	Geldings	2	CCGTAG-BFNF3	ILBC_BE-301	52814	53070	44827	84.4677				BienEtre	46167101S	H2	N	N	yes	none	Geldings	10	Oldenburger	NOIR_PANGARE	Dressage	Gala	110	8.9	Straw	6.25	32.3	DOMINGO_DE_HUS	2	1	1	Straw	3.6	4	Dressage	33	3	5	3.85	0	0	10	8 to 11 years old	No	Yes	Paille	4
BE-302	Geldings	2	TTGACT-BFNF3	ILBC_BE-302	49869	50222	42558	84.7398				BienEtre	12254703U	H3	N	N	yes	control	Geldings	5	French_Saddle	BAI	Jumping	Competition	50	6.3	Straw	6.93	22.1	COLA_DU_LOUVANT	1	1	1	Straw	3.6	4	CSO	0	2	6	0.333333333	0	0	5	4 to 7 years old	No	Yes	Paille	4
BE-303	Geldings	2	CTACTA-BFNF3	ILBC_BE-303	59329	59585	50528	84.7999				BienEtre	04340091J	H4	N	N	yes	none	Geldings	13	French_Saddle	BAI	Dressage	Formation	128	14	Straw	6.2	25	QUEZAC_DU_NOYER	1	3	0	Straw	3.08	3	Dressage	0	1	13.5	0.5	0	0	13	12 to 15 years old	Yes	No	Paille	3
BE-306	Mare	2	GGTAGC-BFNDM	ILBC_BE-306	16792	16959	15299	90.2117				BienEtre	05010915C	H6	N	N	yes	control	Mare	12	French_Saddle	GRIS	Jumping	Formation	128	7.2	Straw	5.98	34.4	RIVAVELA_DE_CAPBAT	2	2	1	Straw	3.27	3	CSO	0	1	6	1.166666667	0.0618556701030928	0	12	12 to 15 years old	Yes	Yes	Paille	3
BE-307	Geldings	2	CTCTAC-BFNDM	ILBC_BE-307	45164	45615	41847	91.7396				BienEtre	05022654S	H7	N	N	yes	none	Geldings	12	French_Saddle	ALEZAN	Jumping	Formation	128	14.3	Straw	6.11	26.6	REYKING_DU_DORAL	1	2	1	Straw	3.27	3	CSO	0	1	6	8.25	0	0	12	12 to 15 years old	Yes	No	Paille	3
BE-308	Geldings	2	AATTGC-BFNDM	ILBC_BE-308	19416	19582	18190	92.8914				BienEtre	11487046E	H8	AIF	N	yes	control	Geldings	6	French_Saddle	BAI	Eventing	Competition	129	12.2	Straw	6.69	34.6	BEBOP_DU_MANEIX	1	4	0	Straw	3.315	3	CCE	12	2	7	5.166666667	0	0.0102040816326531	6	4 to 7 years old	Yes	No	Paille	3
BE-309	Mare	2	GTGCCA-BFNF3	ILBC_BE-309	52120	52160	44717	85.7304				BienEtre	08061549W	H9	N	N	yes	none	Mare	9	French_Saddle	ALEZAN	Jumping	Formation	128	5.7	Straw	6.16	50.4	ULLYSSA_D_ARCY	1	2	1	Straw	3.3	3	CSO	0	1	4.5	1.166666667	0	0	9	8 to 11 years old	No	Yes	Paille	3
BE-31	Geldings	1	TAGATC-BFNDM	ILBC_BE-31	28550	28889	26790	92.7343				BienEtre	12232827Y	H35	N	N	yes	none	Geldings	5	Anglo_Arabian	BAI	Eventing	Competition	129	7.4	Straw	6.76	31.6	CYRUS_DE_LONGA	1	4	0	Straw	3.785	3	CCE	12	2	3.75	3.666666667	0	0.0188679245283019	5	4 to 7 years old	Yes	No	Paille	3
BE-315	Mare	2	CACTGT-BFNF3	ILBC_BE-315	13417	13542	12511	92.3866				BienEtre	04300884A	H11	N	N	yes	none	Mare	13	French_Saddle	ALEZAN	Dressage	Formation	128	7.2	Straw	6.84	48	QUIRIEL_DU_RABUTIN	1	2	1	Straw	3.27	3	Dressage	0	1	6	1.166666667	0	0	13	12 to 15 years old	No	Yes	Paille	3
BE-316	Geldings	2	TTCAAC-BFNF3	ILBC_BE-316	62585	63025	53388	84.7092				BienEtre	07406603T	H12	AB	N	yes	none	Geldings	10	Anglo_Arabian	GRIS	Eventing	Competition	129	14.8	Straw	6.14	62.4	.	.	.	.	.	.	.	.	.	.	.	.	0	0	10	8 to 11 years old	Yes	No	Paille	3
BE-318	Mare	2	GCTCAA-BFNDM	ILBC_BE-318	16649	16709	15595	93.3329				BienEtre	04310966R	H13	N	N	yes	none	Mare	13	French_Saddle	BAI	Dressage	Formation	128	6	Straw	6.39	37.2	QUERINA_DE_VESQUERIE	2	1	1	Straw	3.3	3	Dressage	0	1	6	0	0	0	13	12 to 15 years old	No	Yes	Paille	3
BE-319	Geldings	2	AGTGCT-BFNF3	ILBC_BE-319	44286	44602	38051	85.3123				BienEtre	46175025E	H14	N	N	yes	none	Geldings	9	Hannoveraner	BAI_FONCE	Dressage	Competition	50	7	Straw	6.7	31.7	DA_VINCI	1	1	1	Straw	5.6	4	Dressage	6	3	7	0	0	0	9	8 to 11 years old	No	Yes	Paille	4
BE-32	Geldings	1	CCAAGC-BFNDM	ILBC_BE-32	31772	32090	29631	92.3372				BienEtre	00163856U	H156	N	N	none	none	Geldings	17	French_Saddle	ALEZAN	Jumping	Gala	110	.	Straw	6.72	25.2	.	.	.	.	.	.	.	.	.	.	.	.	.	.	.	.	.	.	.	.
BE-320	Geldings	2	CTAGAG-BFNDM	ILBC_BE-320	20064	20269	18809	92.7969				BienEtre	05085068B	H15	N	N	yes	none	Geldings	12	French_Saddle	ALEZAN	Dressage	unspecialized	128	5.7	Wood_pellets	6.47	46.8	RED_D_AGEMONT	1	4	0	Non-straw	3.3	3	Dressage	0	1	4.5	1.166666667	0	0	12	12 to 15 years old	Yes	No	Pellets	3
BE-321	Geldings	2	ATATAA-BFNDM	ILBC_BE-321	36051	36250	33768	93.1531				BienEtre	12251428E	H16	AIF	Y	yes	none	Geldings	5	Anglo_Arabian	BAI	Eventing	Competition	129	10.8	Straw	6.19	20.3	.	.	.	.	.	.	.	.	.	.	.	.	0	0.0384615384615385	5	4 to 7 years old	No	No	Paille	3
BE-324	Geldings	2	TGCACG-BFNF3	ILBC_BE-324	23398	23671	21898	92.5098				BienEtre	09221122Q	H18	AIF	N	yes	none	Geldings	8	Anglo_Arabian	ALEZAN	Eventing	Competition	129	5.5	Straw	6.87	42.4	VIDOC_DE_LOUME	1	4	0	Straw	3.315	3	CCE	15	3	5	0.5	0	0	8	8 to 11 years old	Yes	No	Paille	3
BE-325	Geldings	2	CTATGG-BFNF3	ILBC_BE-325	54133	54418	45845	84.246				BienEtre	60025731P	H19	N	N	yes	none	Geldings	6	Belgian_sport_horse	ALEZAN	Eventing	Competition	129	10.8	Shavings	5.84	54.4	FEELING_DU_BRIOT	1	1	0	Non-straw	2.74	3	CCE	21	2	6	4.833333333	0	0	6	4 to 7 years old	No	No	Copeaux	3
BE-326	Geldings	2	GGCCTC-BFNF3	ILBC_BE-326	49591	49956	42750	85.5753				BienEtre	99401848M	H20	N	N	yes	none	Geldings	18	French_Saddle	ALEZAN_BRULE	Dressage	Gala	110	8	Wood_pellets	6.39	31.8	LOUSTIC_D_AGNOUN	1	2	1	Non-straw	4.4	4	Dressage	6	3	6	2	0	0	18	16 to 20 years old	Yes	Yes	Pellets	4
BE-328	Geldings	2	TGAATA-BFNF3	ILBC_BE-328	62187	62346	53210	85.3463				BienEtre	04304332C	H21	N	N	yes	control	Geldings	13	Anglo_Arabian	BAI_FONCE	Dressage	Formation	128	14	Straw	6.44	36.6	QATAR_DE_LATXAGUE	2	2	1	Straw	3.08	3	Dressage	0	1	13.5	0.5	0	0	13	12 to 15 years old	No	Yes	Paille	3
BE-329	Mare	2	GCGATG-BFNDM	ILBC_BE-329	22078	22257	20674	92.8876				BienEtre	05011954Y	H22	N	N	yes	none	Mare	12	French_Saddle	ALEZAN	Jumping	Formation	128	8	Wood_pellets	6.36	78	ROLLS_DU_JARDINOT	1	4	0	Non-straw	3.08	3	CSO	0	1	7	1	0	0	12	12 to 15 years old	Yes	No	Pellets	3
BE-33	Geldings	1	AAGTAA-BFNDM	ILBC_BE-33	36507	36656	34178	93.2399				BienEtre	12254703U	H3	N	N	yes	control	Geldings	5	French_Saddle	BAI	Jumping	Competition	50	6.3	Straw	6.59	25.2	COLA_DU_LOUVANT	1	1	1	Straw	3.6	4	CSO	0	2	6	0.333333333	0	0	5	4 to 7 years old	No	Yes	Paille	4
BE-331	Mare	2	GAGATA-BFNDM	ILBC_BE-331	31609	31762	29791	93.7945				BienEtre	03183775Z	H23	N	N	yes	none	Mare	14	French_Saddle	BAI	Eventing	Formation	128	6.3	Straw	6.92	16.8	PALOMA_DU_MONCEL	2	3	0	Straw	3.27	3	CCE	0	1	6	0.333333333	0	0	14	12 to 15 years old	Yes	No	Paille	3
BE-332	Geldings	2	ACGATC-BFNF3	ILBC_BE-332	48648	48924	41594	85.0176				BienEtre	10388721L	H24	N	N	yes	none	Geldings	7	French_Saddle	BAI	Jumping	Competition	128	11.2	Straw	6.53	16.3	ALPHA_JET_DES_COUX	1	1	1	Straw	3.766666667	3	CSO	2	1	6	5.166666667	0	0	7	4 to 7 years old	No	Yes	Paille	3
BE-333	Geldings	2	GTGACG-BFNF3	ILBC_BE-333	49881	50086	42741	85.3352				BienEtre	60019019K	H25	N	N	yes	none	Geldings	17	Hannoveraner	ALEZAN	Dressage	Competition	110	3.2	Shavings	6.92	74	LIAISON	1	4	1	Non-straw	4	4	Dressage	21	3	2	1.208333333	0	0	17	16 to 20 years old	Yes	Yes	Copeaux	4
BE-334	Geldings	2	GTCAAA-BFNF3	ILBC_BE-334	48261	48437	41527	85.734				BienEtre	07337227C	H26	N	N	yes	none	Geldings	10	French_Saddle	BAI_FONCE	Jumping	Competition	110	6.8	Straw	6.67	44	TORNADO_DU_DORAL	1	4	1	Straw	3.95	4	CSO	19	3	5.5	1.25	0	0.027027027027027	10	8 to 11 years old	Yes	Yes	Paille	4
BE-335	Geldings	2	CCCGTT-BFNF3	ILBC_BE-335	27029	27254	23081	84.6885				BienEtre	07330254G	H27	N	N	yes	none	Geldings	10	French_Saddle	BAI	Jumping	Formation	128	9.3	Wood_pellets	6.24	33.1	TALISMAN_DES_NOUES	1	4	0	Non-straw	2.505	3	CSO	0	1	4.5	4.833333333	0	0	10	8 to 11 years old	Yes	No	Pellets	3
BE-336	Geldings	2	CTACGC-BFNDM	ILBC_BE-336	27228	27488	25247	91.8474				BienEtre	12162299J	H28	N	N	yes	none	Geldings	5	Anglo_Arabian	BAI	Jumping	Competition	110	8.3	Straw	6.74	26.7	CALIN_DE_VOUGON	1	1	1	Straw	4.24	4	CSO	0	2	6	2.333333333	0	0	5	4 to 7 years old	No	Yes	Paille	4
BE-338	Geldings	2	TTTCCG-BFNF3	ILBC_BE-338	47975	48210	40841	84.7148				BienEtre	02067129U	H29	N	N	yes	none	Geldings	15	French_Saddle	BAI_FONCE	Dressage	Formation	128	7.2	Straw	6.23	46	ONYX_DU_CHALET	1	1	1	Straw	3.3	3	Dressage	0	1	6	1.166666667	0	0	15	12 to 15 years old	No	Yes	Paille	3
BE-339	Geldings	2	TGTGAG-BFNF3	ILBC_BE-339	45924	46198	39296	85.06				BienEtre	60025395E	H30	N	N	yes	none	Geldings	11	Hannoveraner	NOIR	Dressage	Competition	110	8	Straw	6.48	42	SWING_ROYAL	1	1	0	Straw	3.96	4	Dressage	17	3	6	2	0	0.010989010989011	11	8 to 11 years old	No	No	Paille	4
BE-340	Geldings	2	GGACTT-BFNF3	ILBC_BE-340	39551	39866	34027	85.3534				BienEtre	02020811Q	H31	AB	N	yes	none	Geldings	15	French_Saddle	BAI_FONCE	Eventing	Competition	129	9.8	Wood_pellets	6.57	32.5	ORAGE_DE_LONGUENEE	1	4	0	Non-straw	3.315	3	CCE	22	3	6	3.833333333	0	0.0405405405405405	15	12 to 15 years old	Yes	No	Pellets	3
BE-341	Geldings	2	GAGTTG-BFNF3	ILBC_BE-341	43116	43529	35692	81.9959				BienEtre	01306697B	H32	N	N	yes	none	Geldings	16	French_Saddle	ALEZAN	Dressage	Gala	50	10.1	Wood_pellets	6.12	38	NEMO_DU_BOYS	2	4	0	Non-straw	3.6	4	Dressage	33	3	6	4.083333333	0	0	16	16 to 20 years old	Yes	No	Pellets	4
BE-342	Mare	2	ACCCCC-BFNF3	ILBC_BE-342	53603	53989	46040	85.2766				BienEtre	02038203L	H33	AIF	N	yes	none	Mare	15	French_Saddle	BAI	Dressage	Gala	50	6.1	Straw	6.14	20.8	OLETO_LERCHENBERG	1	4	0	Straw	4.6	4	Dressage	33	3	5	1.083333333	0	0	15	12 to 15 years old	Yes	No	Paille	4
BE-343	Geldings	2	TATCGA-BFNF3	ILBC_BE-343	52192	52332	44847	85.6971				BienEtre	04306744F	H34	N	N	yes	control	Geldings	13	French_Saddle	BAI	Dressage	unspecialized	110	8.3	Straw	6.2	36.6	QUO_VADIS_GRAND_CHAMP	1	4	1	Straw	3.826666667	4	Dressage	0	1	7.5	0.833333333	0	0	13	12 to 15 years old	Yes	Yes	Paille	4
BE-344	Geldings	2	GTGTTT-BFNF3	ILBC_BE-344	36497	36835	31620	85.8423				BienEtre	12232827Y	H35	N	N	yes	none	Geldings	5	Anglo_Arabian	BAI	Eventing	Competition	129	7.4	Straw	6.32	31.9	CYRUS_DE_LONGA	1	4	0	Straw	3.785	3	CCE	12	2	3.75	3.666666667	0	0	5	4 to 7 years old	Yes	No	Paille	3
BE-345	Geldings	2	ACACCG-BFNF3	ILBC_BE-345	48812	49128	41563	84.6014				BienEtre	10316155M	H36	N	N	yes	colique	Geldings	7	Anglo_Arabian	ALEZAN	Jumping	Formation	128	5.8	Straw	6.24	34.5	AMOUR_DE_VOUGON	1	3	0	Straw	2.68	3	CSO	0	1	4.5	1.333333333	0	0	7	4 to 7 years old	Yes	No	Paille	3
BE-346	Mare	2	ACTGCG-BFNF3	ILBC_BE-346	31458	31622	26852	84.9156				BienEtre	06246331J	H37	N	N	yes	none	Mare	11	Anglo_Arabian	BAI	Eventing	Formation	128	6.3	Straw	5.98	18.3	S_KISS_DE_FLORE	1	2	0	Straw	3.3	3	CCE	0	1	6	0.333333333	0	0.00892857142857143	11	8 to 11 years old	No	No	Paille	3
BE-347	Geldings	2	AAATGT-BFNF3	ILBC_BE-347	54099	54550	46630	85.4812				BienEtre	12251427F	H38	N	N	yes	colique	Geldings	5	French_Saddle	BAI	Dressage	unspecialized	110	9.2	Straw	6.72	48	CORK_CHAMPEIX	1	4	1	Straw	3.6	4	Dressage	0	2	6	3.166666667	0	0	5	4 to 7 years old	Yes	Yes	Paille	4
BE-349	Geldings	2	TCTGAT-BFNF3	ILBC_BE-349	52840	53231	45541	85.5535				BienEtre	05065869U	H39	N	N	yes	none	Geldings	12	French_Saddle	BAI	Dressage	Gala	50	9.7	Straw	6.19	23.6	RICHEBOY_DE_THOISY	1	4	1	Straw	4	4	Dressage	33	3	6	3.666666667	0.0114942528735632	0	12	12 to 15 years old	Yes	Yes	Paille	4
BE-35	Geldings	1	CGCGTG-BFNDM	ILBC_BE-35	18563	18720	17385	92.8686				BienEtre	12251428E	H16	N	N	yes	none	Geldings	5	Anglo_Arabian	BAI	Eventing	Competition	129	10.8	Straw	7.1	39.3	.	.	.	.	.	.	.	.	.	.	.	.	0	0.0674157303370786	5	4 to 7 years old	No	No	Paille	3
BE-351	Geldings	2	GACTTT-BFNF3	ILBC_BE-351	35055	35372	30162	85.2708				BienEtre	04322498G	H40	N	N	yes	none	Geldings	13	French_Saddle	ALEZAN	Dressage	Gala	50	6.3	Straw	6.42	36	QUENO_DE_LA_FERME	1	4	0	Straw	3.6	4	Dressage	33	3	6	0.333333333	0	0	13	12 to 15 years old	Yes	No	Paille	4
BE-353	Geldings	2	CTGCAC-BFNF3	ILBC_BE-353	54018	54285	45838	84.4395				BienEtre	02080679R	H41	N	N	yes	none	Geldings	15	French_Saddle	ALEZAN	Jumping	Gala	50	5.5	Shavings	6.54	24.8	.	.	.	.	.	.	.	.	.	.	.	.	0	0	15	12 to 15 years old	Yes	Yes	Copeaux	4
BE-354	Geldings	2	TCCCCA-BFNDM	ILBC_BE-354	45010	45315	42004	92.6934				BienEtre	00156592Z	H42	N	N	yes	none	Geldings	17	Anglo_Arabian	ALEZAN	Dressage	Formation	128	7.3	Straw	6.41	27.7	MOUNTY	1	2	1	Straw	3.3	3	Dressage	0	1	6	1.25	0	0	17	16 to 20 years old	Yes	No	Paille	3
BE-355	Geldings	2	TCTTCT-BFNF3	ILBC_BE-355	60621	61241	52409	85.5783				BienEtre	12263998R	H43	N	N	yes	none	Geldings	5	French_Saddle	BAI	Jumping	Competition	110	11.2	Straw	6.88	22.4	CAPRICE_D_OR	1	2	1	Straw	3.6	4	CSO	0	1	6	5.166666667	0	0	5	4 to 7 years old	No	No	Paille	4
BE-357	Mare	2	GGTCCG-BFNF3	ILBC_BE-357	45745	46008	39257	85.3265				BienEtre	50425128C	H44	N	N	yes	none	Mare	11	Hannoveraner	ALEZAN	Dressage	Gala	50	6.8	Shavings	6.8	35.8	SOUS_ENTENDU	1	4	1	Non-straw	3.28	4	Dressage	33	3	3.75	3	0	0.0105263157894737	11	8 to 11 years old	Yes	Yes	Copeaux	4
BE-358	Geldings	2	CATGTT-BFNDM	ILBC_BE-358	28332	28666	26407	92.1196				BienEtre	46167665E	H45	N	N	yes	none	Geldings	10	Hannoveraner	BAI	Dressage	Formation	128	7	Straw	6.52	42	BULGARI	1	4	0	Straw	3.3	3	Dressage	0	1	6	1	0	0	10	8 to 11 years old	Yes	No	Paille	3
BE-359	Geldings	2	TGCGCT-BFNF3	ILBC_BE-359	58247	58661	49875	85.0224				BienEtre	60026218K	H46	N	N	yes	none	Geldings	10	Hannoveraner	BAI	Dressage	unspecialized	110	14	Straw	6.45	30.8	SAPHIR_DE_HUS	2	4	1	Straw	4.02	4	Dressage	0	2	8	6	0	0	10	8 to 11 years old	Yes	Yes	Paille	4
BE-36	Geldings	1	ATCGTT-BFNDM	ILBC_BE-36	44419	44981	41569	92.4146				BienEtre	08007790E	H88	N	N	yes	none	Geldings	9	Anglo_Arabian	BAI	Jumping	Competition	110	6.5	Straw	6.63	22.5	ASANKHYEYA	1	2	1	Straw	3.6	4	CSO	20	3	2.5	4	0	0	9	8 to 11 years old	Yes	Yes	Paille	4
BE-360	Mare	2	AATATG-BFNDM	ILBC_BE-360	17317	17465	16237	92.9688				BienEtre	12210257F	H47	N	N	yes	none	Mare	5	French_Saddle	ALEZAN	Eventing	Competition	129	15.2	Straw	6.11	42.8	.	.	.	.	.	.	.	.	.	.	.	.	0	0	5	4 to 7 years old	No	No	Paille	3
BE-361	Geldings	2	ATTTGT-BFNF3	ILBC_BE-361	44203	44592	38080	85.3965				BienEtre	05007128T	H48	N	N	yes	none	Geldings	12	French_Saddle	ALEZAN	Jumping	Competition	110	6.3	Shavings	6.69	26	RIVER_PERCYAIS	1	4	1	Non-straw	4.02	4	CSO	0	2	4.5	1.833333333	0	0	12	12 to 15 years old	Yes	Yes	Copeaux	4
BE-362	Geldings	2	TATCCC-BFNF3	ILBC_BE-362	60987	61393	52037	84.7605				BienEtre	08043442C	H49	N	N	yes	none	Geldings	9	French_Saddle	ALEZAN_FONCE	Jumping	Competition	110	6	Straw	6.4	42	UN_PRINCE_DE_SISSE	1	4	1	Straw	4.02	4	CSO	0	1	4.5	1.5	0	0	9	8 to 11 years old	Yes	Yes	Paille	4
BE-363	Mare	2	CGTGCG-BFNF3	ILBC_BE-363	49239	49480	42082	85.0485				BienEtre	09252221M	H50	N	N	yes	none	Mare	8	French_Saddle	BAI_FONCE	Dressage	unspecialized	110	8.1	Shavings	6.75	26	VOL_DE_NUIT_DE_BREVE	1	3	1	Non-straw	4.02	4	Dressage	0	2	5	3.083333333	0	0	8	8 to 11 years old	Yes	Yes	Copeaux	4
BE-365	Mare	2	ACAAAA-BFNDM	ILBC_BE-365	37211	37397	35000	93.5904				BienEtre	10390386B	H52	N	N	yes	none	Mare	7	French_Saddle	NOIR_PANGARE	Jumping	Competition	110	6.8	Straw	6.22	78	ATHENA_CHAMPEIX	1	3	1	Straw	3.48	4	CSO	16	1	5.5	1.25	0	0	7	4 to 7 years old	No	Yes	Paille	4
BE-366	Geldings	2	GTGTAG-BFNF3	ILBC_BE-366	30297	30371	26129	86.0327				BienEtre	06786431T	H53	N	N	yes	none	Geldings	11	Lusitanienne	BAI	Dressage	Formation	128	6	Wood_pellets	6.3	24.6	SUESTE_DES_LIBAUX	2	4	0	Non-straw	2.7	3	Dressage	0	1	6	0	0	0	11	8 to 11 years old	Yes	No	Pellets	3
BE-369	Geldings	2	TAAATG-BFNF3	ILBC_BE-369	43052	43286	36753	84.9074				BienEtre	06154881L	H55	N	N	yes	none	Geldings	11	French_Saddle	ALEZAN	Eventing	Competition	129	14.8	Shavings	6.59	27.3	.	.	.	.	.	.	.	.	.	.	.	.	0	0	11	8 to 11 years old	Yes	No	Copeaux	3
BE-37	Geldings	1	GAGGGC-BFNDM	ILBC_BE-37	28693	28960	27035	93.3529				BienEtre	02078546K	H108	N	N	yes	none	Geldings	15	French_Saddle	.	Vaulting	Formation	129	14.5	Straw	6.41	62.8	.	.	.	.	.	.	.	.	.	.	.	.	0	0	15	12 to 15 years old	No	No	Paille	3
BE-371	Mare	2	GTTTCT-BFNDM	ILBC_BE-371	23119	23403	21550	92.0822				BienEtre	03109542M	H56	N	N	yes	none	Mare	14	French_Saddle	BAI	Dressage	Formation	128	6	Wood_pellets	6.07	52	POESIE_DU_LERCHENBERG	1	4	0	Non-straw	2.97	3	Dressage	0	1	6	0	0	0	14	12 to 15 years old	Yes	No	Pellets	3
BE-372	Geldings	2	AAGGTG-BFNF3	ILBC_BE-372	44936	45174	38607	85.4629				BienEtre	02022209W	H57	N	N	yes	none	Geldings	15	French_Saddle	BAI	Dressage	Gala	110	6.7	Straw	6.42	44.8	OR_DU_BANNEY	1	4	1	Straw	4.02	4	Dressage	33	3	5	1.666666667	0	0	15	12 to 15 years old	Yes	Yes	Paille	4
BE-374	Geldings	2	GATTCA-BFNF3	ILBC_BE-374	59690	59867	51173	85.4778				BienEtre	06211344N	H58	N	N	yes	none	Geldings	11	French_Saddle	ALEZAN	Dressage	Formation	128	7.2	Straw	6.04	23.5	SPLENDID_RIVERLAND	1	2	1	Straw	3.3	3	Dressage	0	1	6	1.166666667	0	0	11	8 to 11 years old	No	Yes	Paille	3
BE-375	Geldings	2	CCAGCC-BFNF3	ILBC_BE-375	52467	52764	44296	83.9512				BienEtre	46180761U	H59	N	N	yes	none	Geldings	6	Hannoveraner	BAI	Dressage	Competition	50	6.4	Straw	6.16	29.4	RACONTEUR	1	4	1	Straw	4.4	4	Dressage	0	2	3.75	2.666666666	0	0	6	4 to 7 years old	Yes	Yes	Paille	4
BE-376	Geldings	2	CAGCGT-BFNF3	ILBC_BE-376	42338	42626	36145	84.7957				BienEtre	46172938Y	H60	N	N	yes	none	Geldings	8	Oldenburger	NOIR_PANGARE	Dressage	unspecialized	110	15	Wood_pellets	6.59	42.4	SALADIN_DE_HUS	2	1	1	Non-straw	3.8	4	Dressage	NA	2	10	5	0	0	8	8 to 11 years old	No	Yes	Pellets	4
BE-378	Geldings	2	ACCAGG-BFNF3	ILBC_BE-378	47502	47723	40671	85.2231				BienEtre	10305716J	H62	N	N	yes	none	Geldings	7	French_Saddle	ALEZAN	Dressage	unspecialized	50	6.3	Straw	6.41	65.6	APERO_ROUSSELIERE	2	4	1	Straw	4	4	Dressage	0	2	6	0.333333333	0.00970873786407767	0	7	4 to 7 years old	Yes	Yes	Paille	4
BE-379	Geldings	2	AAACTC-BFNF3	ILBC_BE-379	60209	60645	51910	85.5965				BienEtre	04408769J	H63	N	N	yes	none	Geldings	13	French_Saddle	BAI	Jumping	Formation	128	7.3	Straw	6.45	28.2	QUANTUS_LERCHENBERG	1	3	1	Straw	3.3	3	CSO	0	1	6	1.25	0	0	13	12 to 15 years old	Yes	No	Paille	3
BE-38	Male	1	CTCGGT-BFNDM	ILBC_BE-38	24083	24326	22542	92.6663				BienEtre	60028014H	H184	N	N	yes	none	Male	14	Lusitanienne	ISABELLE	Dressage	Gala	110	8.3	Shavings	6.68	27.8	ZEUS_VO	1	2	1	Non-straw	4.02	4	Dressage	33	3	6	2.333333333	0	0	14	12 to 15 years old	No	Yes	Copeaux	4
BE-380	Geldings	2	TGTTCG-BFNF3	ILBC_BE-380	44715	44982	38063	84.6183				BienEtre	60018366U	H64	N	N	yes	none	Geldings	18	Hannoveraner	ALEZAN	Dressage	Formation	128	9	Wood_pellets	5.95	46.4	RICARDO_409	1	4	0	Non-straw	3.3	3	Dressage	0	1	6	3	0.0408163265306122	0	18	16 to 20 years old	Yes	No	Pellets	3
BE-381	Geldings	2	GAGAGG-BFNF3	ILBC_BE-381	45608	45824	39221	85.5905				BienEtre	47210495T	H65	N	N	yes	none	Geldings	9	Rheinisches_warmblood	BAI	Dressage	Gala	110	5.7	Straw	6.22	91.2	SUN_DANCER	1	4	0	Straw	5.266666667	4	Dressage	33	3	5	0.666666667	0	0.00917431192660551	9	8 to 11 years old	Yes	No	Paille	4
BE-382	Geldings	2	AAAGCG-BFNF3	ILBC_BE-382	44826	45019	38330	85.1418				BienEtre	06223840F	H66	N	N	yes	control	Geldings	11	Anglo_Arabian	ALEZAN	Dressage	Formation	128	9	Shavings	6.41	27.6	SAIAN_DU_PEYNAC	1	4	0	Non-straw	2.97	3	Dressage	0	1	6	3	0	0	11	8 to 11 years old	Yes	No	Copeaux	3
BE-383	Geldings	2	GACTCG-BFNF3	ILBC_BE-383	46399	46551	39758	85.4074				BienEtre	05062382K	H67	N	N	yes	none	Geldings	12	French_Saddle	ALEZAN	Eventing	Formation	128	.	Straw	6.68	62	.	.	.	.	.	.	.	.	.	.	.	.	0	0	12	12 to 15 years old	No	No	Paille	3
BE-384	Geldings	2	ACGGTA-BFNF3	ILBC_BE-384	51792	51863	44036	84.9083				BienEtre	09257166M	H68	N	N	yes	none	Geldings	8	French_Saddle	BAI	Dressage	Formation	128	6.3	Straw	6.82	24	VEGAS_DU_PRE_MARAS	1	1	1	Straw	3.3	3	Dressage	0	1	6	0.333333333	0	0	8	8 to 11 years old	No	Yes	Paille	3
BE-385	Mare	2	GGTGTT-BFNDM	ILBC_BE-385	24109	24436	22726	93.0021				BienEtre	05095256C	H69	N	N	yes	none	Mare	12	French_Saddle	GRIS	Jumping	Gala	50	6.7	Shavings	6.96	42.4	REINETTE_DE_L_ORNE	1	4	1	Non-straw	3.6	4	CSO	33	3	6	0.666666666	0	0	12	12 to 15 years old	Yes	Yes	Copeaux	4
BE-386	Geldings	2	TGCTGA-BFNDM	ILBC_BE-386	29979	30105	28067	93.2304				BienEtre	06154153C	H70	AIF	N	yes	none	Geldings	11	French_Saddle	BAI	Dressage	Gala	110	7.2	Straw	6.16	25.3	SORANO	1	1	0	Straw	4.02	4	Dressage	33	3	6	1.166666667	0	0	11	8 to 11 years old	No	No	Paille	4
BE-387	Geldings	2	ATATCC-BFNF3	ILBC_BE-387	61229	61699	52250	84.6853				BienEtre	02021187G	H71	N	N	yes	none	Geldings	15	French_Saddle	BAI	Dressage	Formation	128	7	Straw	6.4	67.6	O_BEGUIN_DE_LAUMONE	1	4	0	Straw	3.3	3	Dressage	0	1	6	1	0	0	15	12 to 15 years old	Yes	No	Paille	3
BE-389	Geldings	2	GTCCTA-BFNF3	ILBC_BE-389	53842	53945	46368	85.9542				BienEtre	46172624P	H73	N	N	yes	none	Geldings	10	Hannoveraner	NOIR_PANGARE	Dressage	Gala	110	11.3	Straw	6.37	25.8	SPECIAL_DREAM_SAMARANT	1	4	1	Straw	4.34	4	Dressage	0	3	5	6.333333333	0.00961538461538462	0	10	8 to 11 years old	Yes	Yes	Paille	4
BE-39	Geldings	1	GCAGCT-BFNDM	ILBC_BE-39	27782	28000	26033	92.975				BienEtre	06154153C	H70	N	N	yes	none	Geldings	11	French_Saddle	BAI	Dressage	Gala	110	7.2	Straw	6.24	41.2	SORANO	1	1	0	Straw	4.02	4	Dressage	33	3	6	1.166666667	0	0	11	8 to 11 years old	No	No	Paille	4
BE-390	Geldings	2	AACTTA-BFNF3	ILBC_BE-390	65428	65661	56324	85.78				BienEtre	46165019F	H74	N	N	yes	none	Geldings	11	Belgian_sport_horse	ALEZAN_FONCE	Dressage	Formation	128	6.7	Straw	6.69	30.9	ALOES_DES_SAULES	2	1	1	Straw	3.3	3	Dressage	0	1	6	0.666666667	0	0	11	8 to 11 years old	No	Yes	Paille	3
BE-391	Geldings	2	TAGGAA-BFNDM	ILBC_BE-391	53459	53605	50143	93.5416				BienEtre	03143132B	H75	N	N	yes	none	Geldings	14	French_Saddle	BAI	Dressage	Formation	128	7	Straw	6.19	28.4	PACTOL_DE_L_ILLON	1	4	0	Straw	3.3	3	Dressage	0	1	6	1	0	0	14	12 to 15 years old	Yes	No	Paille	3
BE-392	Geldings	2	CTCCAG-BFNDM	ILBC_BE-392	45023	45410	42025	92.5457				BienEtre	07310202C	H76	N	N	yes	none	Geldings	10	French_Saddle	NOIR_PANGARE	Eventing	Formation	128	6.8	Straw	6.35	37	TEMPO_DU_GAS	1	4	0	Straw	3.3	3	CCE	0	1	6	0.833333333	0	0	10	8 to 11 years old	Yes	No	Paille	3
BE-393	Geldings	2	CAGGAC-BFNF3	ILBC_BE-393	52744	52958	44791	84.5783				BienEtre	07395580A	H77	N	N	yes	none	Geldings	10	French_Saddle	ALEZAN	Jumping	Formation	128	9.6	Wood_pellets	6.85	20.6	TAQUIN_DE_LA_VALLEE	1	2	1	Non-straw	3.27	3	CSO	0	1	6	3.583333333	0	0.0101010101010101	10	8 to 11 years old	No	Yes	Pellets	3
BE-394	Geldings	2	GGTATA-BFNF3	ILBC_BE-394	38271	38353	32810	85.5474				BienEtre	08109778Y	H78	N	N	yes	none	Geldings	9	French_Saddle	BAI	Dressage	Formation	128	6.8	Straw	7.01	50	USANDRO_D_HELBY	1	2	1	Straw	3.27	3	Dressage	0	1	6	0.833333333	0	0	9	8 to 11 years old	No	Yes	Paille	3
BE-396	Mare	2	GCCGGT-BFNF3	ILBC_BE-396	45274	45553	39148	85.9395				BienEtre	02095341E	H80	N	N	yes	none	Mare	15	French_Saddle	BAI	Dressage	Formation	128	8	Straw	6.22	23.2	OPALE_DU_MUST	2	4	0	Straw	2.38	3	Dressage	0	1	6	2	0	0	15	12 to 15 years old	Yes	No	Paille	3
BE-398	Geldings	2	AGTATT-BFNF3	ILBC_BE-398	48300	48834	41698	85.3872				BienEtre	09248985E	H82	AIF	N	yes	none	Geldings	8	French_Saddle	ALEZAN	Jumping	unspecialized	50	6.7	Shavings	6.53	30.6	VIDOCK_DE_RIOL	1	3	0	Non-straw	4	4	CSO	0	2	6	0.666666666	0	0	8	8 to 11 years old	Yes	No	Copeaux	4
BE-4	Male	1	CTTGAC-BFNDM	ILBC_BE-4	24427	24613	22765	92.4918				BienEtre	60017798M	H181	N	N	yes	none	Male	19	Lusitanienne	BAI	Dressage	Gala	110	5	Shavings	6.4	25.7	RALO	2	2	1	Non-straw	4.02	4	Dressage	33	3	4.5	0.5	0	0	19	16 to 20 years old	Yes	Yes	Copeaux	4
BE-40	Geldings	1	GTCGGC-BFNDM	ILBC_BE-40	35933	36272	33767	93.0938				BienEtre	06225029N	H157	N	N	yes	none	Geldings	11	French_Saddle	ALEZAN	Jumping	Formation	128	6.8	Straw	6.55	33.9	STAKATO_DES_LUTHIERS	1	1	1	Straw	3.3	3	CSO	0	1	6	0.833333333	0	0	11	8 to 11 years old	No	Yes	Paille	3
BE-400	Geldings	2	GCCGCG-BFNF3	ILBC_BE-400	38541	38718	33039	85.3324				BienEtre	11510764Z	H83	AIF	N	yes	none	Geldings	6	Anglo_Arabian	BAI	Eventing	Competition	129	5.2	Straw	6.26	41.6	.	.	.	.	.	.	.	.	.	.	.	.	0	0	6	4 to 7 years old	No	No	Paille	3
BE-402	Mare	2	GTGGGG-BFNDM	ILBC_BE-402	38083	38410	36070	93.9078				BienEtre	08018503K	H84	N	N	yes	none	Mare	9	French_Saddle	ALEZAN	Jumping	Competition	110	5.7	Wood_pellets	6.85	32.8	UTOPIE_ROSSIGNOL	1	1	1	Non-straw	3.8	4	CSO	15	3	3.75	1.916666667	0	0	9	8 to 11 years old	No	Yes	Pellets	4
BE-403	Male	2	AGGCGC-BFNF3	ILBC_BE-403	33855	34044	28852	84.7491				BienEtre	60028340D	H85	AIF	Y	yes	none	Male	9	Hannoveraner	ALEZAN	Dressage	unspecialized	50	6.7	Shavings	6.34	34	ULTRA_TIME	1	1	0	Non-straw	6.16	4	Dressage	0	2	6	0.666666667	0	0.0208333333333333	9	8 to 11 years old	No	No	Copeaux	4
BE-404	Geldings	2	GTTCGC-BFNDM	ILBC_BE-404	47884	48348	44757	92.5726				BienEtre	46165246J	H86	N	N	yes	none	Geldings	12	Oldenburger	BAI_FONCE	Dressage	Gala	50	7.7	Straw	6.07	26.8	REMPART	1	1	1	Straw	3.6	4	Dressage	33	3	6	1.666666667	0	0	12	12 to 15 years old	No	Yes	Paille	4
BE-405	Mare	2	CTTGCA-BFNDM	ILBC_BE-405	24813	24925	23098	92.67				BienEtre	03133186M	H87	N	N	yes	none	Mare	14	French_Saddle	BAI	Dressage	Formation	128	7	Straw	6.08	20.6	POESIE_D_AZUR	1	4	0	Straw	3.3	3	Dressage	0	1	6	1	0	0	14	12 to 15 years old	Yes	No	Paille	3
BE-406	Geldings	2	CACCCA-BFNDM	ILBC_BE-406	29692	29901	27693	92.6156				BienEtre	08007790E	H88	N	N	yes	none	Geldings	9	Anglo_Arabian	BAI	Jumping	Competition	110	6.5	Straw	6.56	22.6	ASANKHYEYA	1	2	1	Straw	3.6	4	CSO	20	3	2.5	4	0	0	9	8 to 11 years old	No	Yes	Paille	4
BE-407	Mare	2	ACGAAT-BFNF3	ILBC_BE-407	62522	62972	53208	84.4947				BienEtre	50425129B	H89	N	N	yes	none	Mare	12	Hannoveraner	ALEZAN	Dressage	Competition	110	8.6	Straw	6.43	44.8	RHAPSODIE	1	4	1	Straw	3.84	4	Dressage	12	3	5	3.583333333	0	0	12	12 to 15 years old	Yes	Yes	Paille	4
BE-408	Geldings	2	CACTAA-BFNF3	ILBC_BE-408	52649	52820	45306	85.7743				BienEtre	04375633B	H90	AIF	N	yes	none	Geldings	13	French_Saddle	BAI	Dressage	Formation	128	9	Straw	6.48	27.6	QUERIZAC	2	1	1	Straw	2.7	3	Dressage	0	1	6	3	0	0	13	12 to 15 years old	No	Yes	Paille	3
BE-409	Mare	2	GTAACA-BFNF3	ILBC_BE-409	48895	48962	41907	85.5909				BienEtre	10406725R	H91	N	N	yes	none	Mare	7	French_Saddle	BAI_FONCE	Jumping	Competition	128	11.2	Straw	6.5	55.2	ABEILLE_DE_RIVERLAND	2	1	1	Straw	3.15	3	CSO	0	1	6	5.166666667	0	0	7	4 to 7 years old	No	Yes	Paille	3
BE-41	Geldings	1	TCGAGG-BFNF3	ILBC_BE-41	47546	47820	40852	85.4287				BienEtre	09171248B	H149	N	N	yes	none	Geldings	8	French_Saddle	NOIR_PANGARE	Jumping	Formation	128	6.8	Straw	6.38	11.1	VOLCAN_DES_FONTAINES	1	1	1	Straw	3.08	3	CSO	0	1	6	0.833333333	0	0.0467289719626168	8	8 to 11 years old	No	Yes	Paille	3
BE-410	Geldings	2	CGAGAA-BFNF3	ILBC_BE-410	51725	51872	43749	84.3403				BienEtre	06202855Q	H92	N	N	yes	none	Geldings	11	French_Saddle	NOIR_PANGARE	Jumping	Formation	128	6.8	Straw	6.76	34.4	SEZAR_DU_ROC	1	1	1	Straw	2.38	3	CSO	0	1	6	0.833333333	0	0	11	8 to 11 years old	No	No	Paille	3
BE-411	Mare	2	GCTATC-BFNDM	ILBC_BE-411	21257	21487	19881	92.5257				BienEtre	07411823U	H93	N	N	yes	none	Mare	10	French_Saddle	BAI_FONCE	Eventing	Formation	128	12.3	Straw	6.01	44.8	TZARA_ROUGE	1	2	1	Straw	3.27	3	CCE	0	1	6	6.25	0	0	10	8 to 11 years old	No	No	Paille	3
BE-412	Mare	2	CCGGGT-BFNF3	ILBC_BE-412	49904	50235	42732	85.0642				BienEtre	09203582F	H94	N	N	yes	none	Mare	8	French_Saddle	BAI	Jumping	Competition	110	6.7	Straw	6.93	75.2	VELOCE_DE_RIVERLAND	1	4	1	Straw	4.02	4	CSO	22	3	6	0.666666667	0	0	8	8 to 11 years old	Yes	Yes	Paille	4
BE-413	Geldings	2	GGCTGC-BFNF3	ILBC_BE-413	54490	54789	46560	84.9806				BienEtre	1035761L	H95	N	N	yes	none	Geldings	7	French_Saddle	BAI	Jumping	Competition	110	6	Straw	6.4	64.4	AREZZO_DE_RIVERLAND	1	4	1	Straw	3.6	4	CSO	21	3	4.5	1.5	0	0	7	4 to 7 years old	Yes	Yes	Paille	4
BE-414	Geldings	2	GGCCAA-BFNF3	ILBC_BE-414	44302	44380	38114	85.881				BienEtre	12265030U	H96	AB	N	yes	none	Geldings	5	French_Saddle	BAI	Jumping	Competition	110	5.1	Straw	6.8	25	CRYSTAL_WHIT	1	1	1	Straw	3.6	4	CSO	18	2	3.75	1.333333333	0	0	5	4 to 7 years old	No	Yes	Paille	4
BE-415	Geldings	2	GCTCAA-BFNF3	ILBC_BE-415	41575	41657	36024	86.4777				BienEtre	46162676C	H97	N	N	yes	none	Geldings	13	Hannoveraner	ALEZAN	Dressage	Gala	110	6.2	Shavings	6.81	38.8	DIRTY_HARRY	1	1	0	Non-straw	3.6	4	Dressage	33	3	5	1.166666667	0	0	13	12 to 15 years old	No	No	Copeaux	4
BE-417	Geldings	2	TAAGAC-BFNF3	ILBC_BE-417	60515	60850	51395	84.4618				BienEtre	06260117Z	H99	N	N	yes	none	Geldings	11	French_Saddle	BAI	Dressage	Formation	128	13.5	Straw	6.21	43.6	STARTER_DE_COSE	2	2	1	Straw	3.3	3	Dressage	0	1	13.5	0	0	0	11	8 to 11 years old	No	Yes	Paille	3
BE-418	Mare	2	GAGCTT-BFNDM	ILBC_BE-418	19622	19792	18440	93.169				BienEtre	03133691N	H100	N	N	yes	none	Mare	14	French_Saddle	AUBERE	Dressage	Formation	128	6	Shavings	6.4	21.5	PERSANE_ROSE	2	4	0	Non-straw	3.3	3	Dressage	0	1	6	0	0	0	14	12 to 15 years old	Yes	No	Copeaux	3
BE-419	Geldings	2	CAGAAA-BFNF3	ILBC_BE-419	63597	63782	54491	85.4332				BienEtre	07361164J	H101	N	N	yes	none	Geldings	10	French_Saddle	BAI	Eventing	Formation	128	6.3	Straw	6.36	29.7	TONIC_MADELICE	1	1	1	Straw	3.3	3	CCE	0	1	6	0.333333333	0	0	10	8 to 11 years old	No	Yes	Paille	3
BE-42	Geldings	1	TTACTC-BFNDM	ILBC_BE-42	37551	38032	34908	91.7859				BienEtre	46162676C	H97	N	N	yes	none	Geldings	13	Hannoveraner	ALEZAN	Dressage	Gala	110	6.2	Shavings	6.36	8.68	DIRTY_HARRY	1	1	0	Non-straw	3.6	4	Dressage	33	3	5	1.166666667	0	0	13	12 to 15 years old	No	No	Copeaux	4
BE-420	Geldings	2	CAATTA-BFNF3	ILBC_BE-420	67558	67803	58183	85.8118				BienEtre	122328842G	H102	N	N	yes	none	Geldings	5	French_Saddle	BAI	Jumping	Competition	50	6.7	Straw	7.11	42.8	CALYPSO_DE_SENNA	1	1	1	Straw	3.6	4	CSO	0	2	6	0.666666667	0	0	5	4 to 7 years old	No	Yes	Paille	4
BE-422	Geldings	2	GATAGA-BFNF3	ILBC_BE-422	52893	53039	45141	85.1091				BienEtre	05007584Y	H104	N	N	yes	none	Geldings	12	French_Saddle	BAI	Dressage	Gala	50	5	Straw	6.57	25.1	RIESLING_LES_PARTS	2	1	1	Straw	3.6	4	Dressage	33	3	3	2	0	0	12	12 to 15 years old	No	Yes	Paille	4
BE-423	Geldings	2	GTTAGT-BFNF3	ILBC_BE-423	46152	46268	39683	85.7677				BienEtre	05055962N	H105	N	N	yes	none	Geldings	12	French_Saddle	ALEZAN	Eventing	Formation	128	6.8	Straw	6.87	35.5	ROLLO_DU_VILLAGE	1	4	0	Straw	4.23	3	CCE	0	1	6	0.833333333	0.055045871559633	0	12	12 to 15 years old	Yes	No	Paille	3
BE-424	Geldings	2	CGCATT-BFNF3	ILBC_BE-424	39909	40207	34460	85.7065				BienEtre	06250465Q	H106	N	N	yes	control	Geldings	11	French_Saddle	NOIR_PANGARE	Vaulting	Competition	129	15.5	Straw	6.34	59.2	SORBON	1	4	0	Straw	3.93	3	NA	4	3	9	6.5	0	0	11	8 to 11 years old	Yes	No	Paille	3
BE-425	Male	2	ACATAT-BFNDM	ILBC_BE-425	60175	60766	50908	83.7771				BienEtre	13392840P	H107	N	N	yes	none	Male	4	Anglo_Arabian	BAI	Eventing	Competition	129	15.2	Straw	6.4	40.4	DON_JUAN_DE_ROUHET_AA	1	4	0	Straw	2.9844	3	CCE	11	2	6	5.166666667	0	0	4	4 to 7 years old	Yes	No	Paille	3
BE-426	Geldings	2	AGTGTC-BFNF3	ILBC_BE-426	22724	22913	21284	92.8905				BienEtre	02078546K	H108	N	N	yes	none	Geldings	15	French_Saddle	.	Vaulting	Formation	129	14.5	Straw	5.82	26.3	.	.	.	.	.	.	.	.	.	.	.	.	0	0	15	12 to 15 years old	No	No	Paille	3
BE-427	Geldings	2	CCCGAG-BFNF3	ILBC_BE-427	47690	47998	40826	85.0577				BienEtre	00183115L	H109	N	N	yes	none	Geldings	17	French_Saddle	BAI	Jumping	Formation	128	11.3	Wood_pellets	6.44	64.4	MADISON_PIERREVILLE	1	4	0	Non-straw	2.97	3	CSO	0	1	5	6.333333333	0	0	17	16 to 20 years old	Yes	No	Pellets	3
BE-429	Geldings	2	CACCTC-BFNF3	ILBC_BE-429	41622	41757	35703	85.5018				BienEtre	07357304E	H110	N	N	yes	none	Geldings	10	Anglo_Arabian	BAI_CLAIR	Eventing	Formation	128	6.3	Straw	6.37	30.3	TAXUS_D_ENGANDOU	1	2	0	Straw	3	3	CCE	0	1	6	0.333333333	0	0	10	8 to 11 years old	No	No	Paille	3
BE-43	Mare	1	TTGAAG-BFNDM	ILBC_BE-43	44465	44794	38154	85.1766				BienEtre	09203582F	H94	AIF	Y	yes	none	Mare	8	French_Saddle	BAI	Jumping	Competition	110	6.7	Straw	6.86	126	VELOCE_DE_RIVERLAND	1	4	1	Straw	4.02	4	CSO	22	3	6	0.666666667	0	0	8	8 to 11 years old	Yes	Yes	Paille	4
BE-431	Geldings	2	TCTCTC-BFNF3	ILBC_BE-431	57809	58339	49804	85.37				BienEtre	09237926A	H111	N	N	yes	none	Geldings	8	French_Saddle	BAI	Eventing	Formation	128	6.8	Straw	6.24	35.7	VALDOR_DU_LOUVET	1	4	0	Straw	3.3	3	CCE	0	1	6	0.833333333	0	0	8	8 to 11 years old	Yes	No	Paille	3
BE-432	Geldings	2	AGCCTG-BFNDM	ILBC_BE-432	23724	23922	22268	93.0859				BienEtre	05078750T	H112	N	N	yes	none	Geldings	12	French_Saddle	ALEZAN	Eventing	Formation	128	7	Straw	6.34	17.9	RHODIAS_DE_CORINTHE	1	4	0	Straw	3.08	3	CCE	0	1	6	1	0.0900900900900901	0	12	12 to 15 years old	Yes	No	Paille	3
BE-434	Geldings	2	ATTGAG-BFNF3	ILBC_BE-434	47217	47492	40752	85.8081				BienEtre	05011681U	H113	N	N	yes	none	Geldings	12	French_Saddle	BAI	Eventing	Formation	128	10.3	Straw	6.49	48.4	RIESLING_D_AMOUR	1	4	0	Straw	2.94	3	CCE	0	1	6	4.333333333	0	0	12	12 to 15 years old	Yes	No	Paille	3
BE-435	Geldings	2	GGAGAG-BFNDM	ILBC_BE-435	28516	28733	26691	92.8932				BienEtre	02096638U	H114	N	N	yes	none	Geldings	15	French_Saddle	GRIS	Eventing	Formation	128	11.2	Straw	6.33	44.8	OLD_DREAM	1	3	1	Straw	3.27	3	CCE	0	1	6	5.166666667	0.166666666666667	0	15	12 to 15 years old	Yes	No	Paille	3
BE-436	Mare	2	AGCGGT-BFNF3	ILBC_BE-436	38257	38489	32766	85.1308				BienEtre	07368089G	H115	N	N	yes	none	Mare	10	French_Saddle	BAI_CLAIR	Eventing	Formation	128	5.7	Straw	6.33	36	TONTOUTA_VIENNOISE	1	1	1	Straw	2.97	3	CCE	0	1	5	0.666666667	0	0.00961538461538462	10	8 to 11 years old	No	No	Paille	3
BE-437	Geldings	2	AGTAAG-BFNF3	ILBC_BE-437	46713	46958	39961	85.0995				BienEtre	05099971C	H116	N	N	yes	none	Geldings	12	French_Saddle	BAI	Dressage	Gala	50	10	Straw	6.03	30.4	RAFAUNE_DE_FA	1	4	0	Straw	3.6	4	Dressage	33	3	6	4	0	0.00909090909090909	12	12 to 15 years old	Yes	No	Paille	4
BE-438	Mare	2	TCAGCG-BFNF3	ILBC_BE-438	35014	35145	29654	84.3762				BienEtre	05107664Q	H117	N	N	yes	none	Mare	12	French_Saddle	ALEZAN_BRULE	Jumping	Formation	128	5	Straw	6.35	35.5	ROSE_D_ERMISSERIE	1	4	0	Straw	2.79	3	CSO	0	1	4.5	0.5	0	0	12	12 to 15 years old	Yes	No	Paille	3
BE-439	Geldings	2	CGGAAC-BFNF3	ILBC_BE-439	31943	32138	27084	84.2741				BienEtre	05007549L	H118	N	N	yes	none	Geldings	12	French_Saddle	ALEZAN	Dressage	Gala	110	11.7	Shavings	6.87	27.2	REAL_DU_VALGRENTE	1	3	1	Non-straw	4.4	4	Dressage	33	3	8	3.666666667	0	0	12	12 to 15 years old	Yes	Yes	Copeaux	4
BE-44	Mare	1	GTGAAT-BFNDM	ILBC_BE-44	20348	20532	19155	93.2934				BienEtre	12192157E	H175	N	N	yes	none	Mare	5	French_Saddle	NOIR	Eventing	Competition	129	9.7	Straw	6.4	52.4	COQUINE_DU_DESSOUBRE	1	1	0	Straw	2.46	3	CCE	12	2	4.5	5.166666667	0	0	5	4 to 7 years old	No	No	Paille	3
BE-440	Geldings	2	GTGCTG-BFNF3	ILBC_BE-440	40567	40746	35035	85.9839				BienEtre	60019499N	H119	N	N	yes	none	Geldings	16	Hannoveraner	NOIR	Dressage	Gala	110	11.3	Straw	6.19	25.2	WELFENKONIG	2	4	1	Straw	4.4	4	Dressage	33	3	5	6.333333333	0	0	16	16 to 20 years old	Yes	Yes	Paille	4
BE-441	Geldings	2	GCCTAA-BFNF3	ILBC_BE-441	49256	49391	42106	85.2503				BienEtre	08038875R	H120	N	N	yes	none	Geldings	9	Anglo_Arabian	BAI	Eventing	Formation	128	6.5	Straw	6.15	38.1	UNEVER_DU_MANAOU	1	1	1	Straw	3.27	3	CCE	0	1	6	0.5	0	0	9	8 to 11 years old	No	Yes	Paille	3
BE-442	Geldings	2	GCCCGA-BFNF3	ILBC_BE-442	51580	51648	44163	85.5077				BienEtre	12152019H	H121	N	N	yes	none	Geldings	5	Anglo_Arabian	BAI	Dressage	unspecialized	50	5	Straw	6.87	23.9	CALGARY_CHAMPEIX	1	1	0	Straw	3.69	4	Dressage	0	2	4	1	0	0	5	4 to 7 years old	No	No	Paille	4
BE-443	Geldings	2	CAATGC-BFNF3	ILBC_BE-443	51888	52135	43914	84.2313				BienEtre	08024590T	H122	N	N	yes	none	Geldings	9	French_Saddle	BAI	Eventing	Competition	128	6.5	Straw	6.49	49.6	ULSTER_DE_LOUME	1	2	0	Straw	3.3	3	CCE	0	1	6	0.5	0	0	9	8 to 11 years old	No	No	Paille	3
BE-444	Geldings	2	GCAATA-BFNF3	ILBC_BE-444	54074	54257	46399	85.5171				BienEtre	03110939T	H123	N	N	yes	none	Geldings	14	French_Saddle	GRIS	Dressage	Formation	128	9	Straw	6.42	43.2	PLUTON_DE_LUSSE	1	4	0	Straw	3.3	3	Dressage	0	1	6	3	0	0	14	12 to 15 years old	Yes	No	Paille	3
BE-445	Mare	2	TTGCCC-BFNDM	ILBC_BE-445	25617	25862	23898	92.4058				BienEtre	04388108R	H124	N	N	yes	none	Mare	13	French_Saddle	NOIR_PANGARE	Jumping	Formation	128	4.8	Straw	6.7	50	QUAPRICE_DES_CLOTINS	1	1	1	Straw	2.97	3	CSO	0	1	4.5	0.333333333	0	0	13	12 to 15 years old	No	Yes	Paille	3
BE-446	Geldings	2	GATCTG-BFNF3	ILBC_BE-446	43839	44058	37704	85.5781				BienEtre	08079941E	H125	N	N	yes	none	Geldings	9	French_Saddle	GRIS	Eventing	Formation	128	10.8	Straw	6.63	21.6	UNICO	2	4	0	Straw	3.3	3	CCE	0	1	6	4.833333333	0	0	9	8 to 11 years old	Yes	No	Paille	3
BE-447	Mare	2	ATGAAC-BFNDM	ILBC_BE-447	14705	14883	13732	92.2663				BienEtre	12226173F	H126	N	N	yes	colique	Mare	5	French_Saddle	BAI	Eventing	Competition	129	9.5	Shavings	6.89	47.2	CHAPKA_DE_LA_LIE	1	4	0	Non-straw	3	3	CCE	12	2	6	3.5	0	0	5	4 to 7 years old	Yes	No	Copeaux	3
BE-448	Mare	2	GAGAAC-BFNF3	ILBC_BE-448	48787	49077	41947	85.4718				BienEtre	07389152M	H127	N	N	yes	none	Mare	10	Anglo_Arabian	GRIS	Eventing	Formation	128	6.3	Straw	6.51	48.8	TOO_MUCH_DE_BUISSY	1	1	0	Straw	3.3	3	CCE	0	1	6	0.333333333	0	0	10	8 to 11 years old	No	No	Paille	3
BE-449	Geldings	2	ACACGC-BFNDM	ILBC_BE-449	49967	50391	46674	92.6237				BienEtre	07417591A	H128	N	N	yes	none	Geldings	10	French_Saddle	GRIS	Jumping	unspecialized	128	6.8	Straw	5.91	37.7	TANGO_DE_CARTIGNY	1	4	0	Straw	3.3	3	CSO	0	1	6	0.833333333	0	0	10	8 to 11 years old	Yes	No	Paille	3
BE-45	Geldings	1	GCACTG-BFNDM	ILBC_BE-45	19200	19379	17964	92.6983				BienEtre	06786431T	H53	AB	N	yes	none	Geldings	11	Lusitanienne	BAI	Dressage	Formation	128	6	Wood_pellets	6.56	19.4	SUESTE_DES_LIBAUX	2	4	0	Non-straw	2.7	3	Dressage	0	1	6	0	0	0	11	8 to 11 years old	Yes	No	Pellets	3
BE-450	Mare	2	GTTGCG-BFNF3	ILBC_BE-450	36594	36731	31375	85.4183				BienEtre	07390683Y	H129	N	N	yes	none	Mare	10	French_Saddle	BAI_MELANGE	Eventing	Formation	128	8.5	Wood_pellets	6.28	26.5	TANAGRA_GRAY	1	1	1	Non-straw	3.27	3	CCE	0	1	6	2.5	0	0	10	8 to 11 years old	No	Yes	Pellets	3
BE-451	Mare	2	CAGTGA-BFNF3	ILBC_BE-451	35276	35341	30088	85.1362				BienEtre	03109532Y	H130	AB	N	yes	none	Mare	14	French_Saddle	ALEZAN	Dressage	Formation	128	8.2	Straw	6.52	23.1	PRETTY_DU_LERCHENBERG	1	4	0	Straw	2.79	3	Dressage	0	1	7	1.166666667	0	0	14	12 to 15 years old	Yes	No	Paille	3
BE-453	Geldings	2	AGGGCA-BFNF3	ILBC_BE-453	47133	47185	40581	86.004				BienEtre	08092958F	H132	N	N	yes	none	Geldings	9	French_Saddle	ALEZAN_BRULE	Eventing	Formation	128	6.5	Straw	6.38	14.9	UT_CHANIERE	1	3	1	Straw	3.46	3	CCE	0	1	6	0.5	0	0	9	8 to 11 years old	Yes	No	Paille	3
BE-454	Mare	2	CCTCCC-BFNF3	ILBC_BE-454	57117	57549	49049	85.23				BienEtre	09177458B	H133	N	N	yes	none	Mare	8	French_Saddle	ALEZAN	Jumping	Formation	110	5.3	Shavings	6.6	27.7	VENUS_D_ARCY	1	2	1	Non-straw	4.02	4	CSO	0	1	4.5	0.833333333	0.00900900900900901	0.00900900900900901	8	8 to 11 years old	Yes	Yes	Copeaux	4
BE-455	Geldings	2	AATAAT-BFNF3	ILBC_BE-455	76979	77636	67513	86.9609				BienEtre	07334379Y	H134	N	N	yes	none	Geldings	10	Anglo_Arabian	ALEZAN	Eventing	Formation	128	6.8	Straw	6.65	40	TENOR_DE_HINX	1	3	0	Straw	3.3	3	CCE	0	1	6	0.833333333	0	0	10	8 to 11 years old	Yes	No	Paille	3
BE-456	Mare	2	ATCGGG-BFNF3	ILBC_BE-456	45140	45315	38941	85.934				BienEtre	06164172M	H135	N	N	yes	none	Mare	11	Anglo_Arabian	BAI	Eventing	Competition	129	9.8	Straw	6.34	33	SAGA_DU_MANAOU	1	4	0	Straw	2.22	3	CCE	16	3	6	3.833333333	0.0543478260869565	0	11	8 to 11 years old	Yes	No	Paille	3
BE-457	Mare	2	AACTAG-BFNDM	ILBC_BE-457	32944	33223	30759	92.5835				BienEtre	12263701P	H136	AIF	N	yes	none	Mare	5	French_Saddle	ALEZAN	Eventing	Competition	129	7.2	Straw	6.17	41.2	CARO_DESBOIS	1	4	0	Straw	3.315	3	CCE	18	2	3	4.166666667	0	0	5	4 to 7 years old	Yes	No	Paille	3
BE-458	Geldings	2	TTCCGT-BFNF3	ILBC_BE-458	55951	56392	47786	84.739				BienEtre	46167663G	H137	N	N	yes	none	Geldings	14	Belgian_sport_horse	BAI	Eventing	Formation	128	6.8	Straw	6.67	35.8	DONOVAN_VAN_T_DEXSTERHOF	1	3	1	Straw	3.3	3	CCE	0	1	6	0.833333333	0	0.00840336134453781	14	12 to 15 years old	Yes	No	Paille	3
BE-459	Mare	2	CCCCAT-BFNF3	ILBC_BE-459	54639	55123	46948	85.1695				BienEtre	11461833K	H138	N	N	yes	none	Mare	6	Anglo_Arabian	BAI	Eventing	Competition	129	6.7	Wood_pellets	6.3	40.4	CHIBEA	1	1	0	Non-straw	3.02	3	CCE	18	2	3	3.666666667	0	0	6	4 to 7 years old	No	No	Pellets	3
BE-46	Geldings	1	GCTTCG-BFNDM	ILBC_BE-46	26693	26900	24970	92.8253				BienEtre	05078750T	H112	N	N	yes	none	Geldings	12	French_Saddle	ALEZAN	Eventing	Formation	128	7	Straw	6.45	27.6	RHODIAS_DE_CORINTHE	1	4	0	Straw	3.08	3	CCE	0	1	6	1	0.0185185185185185	0	12	12 to 15 years old	Yes	No	Paille	3
BE-460	Geldings	2	TATCAT-BFNF3	ILBC_BE-460	62887	63558	53715	84.5134				BienEtre	09269682H	H139	N	N	yes	none	Geldings	8	French_Saddle	ALEZAN	Dressage	Formation	128	6	Straw	6.19	45.6	VELOURS_DE_LA_ROQUE	1	2	1	Straw	3.3	3	Dressage	0	1	6	0	0	0	8	8 to 11 years old	Yes	Yes	Paille	3
BE-461	Geldings	2	TCGGCC-BFNF3	ILBC_BE-461	45790	45993	39035	84.8716				BienEtre	04308115Q	H140	N	N	yes	none	Geldings	13	French_Saddle	ALEZAN	Eventing	Formation	128	10.5	Straw	6.51	88.8	QUICK_FLASH_DE_SION	1	2	1	Straw	3.27	3	CCE	0	1	7.5	3	0	0	13	12 to 15 years old	No	No	Paille	3
BE-462	Mare	2	GCATGG-BFNF3	ILBC_BE-462	44477	44690	38085	85.2204				BienEtre	12272254S	H141	N	N	yes	none	Mare	5	French_Saddle	BAI	Jumping	Competition	128	6.8	Straw	6.38	24.8	CHIC_LADY_DU_BRIO	1	3	0	Straw	3.24	3	CSO	6	1	6	0.833333333	0	0	5	4 to 7 years old	Yes	No	Paille	3
BE-463	Mare	2	TACCTG-BFNDM	ILBC_BE-463	18638	18796	17397	92.5569				BienEtre	12228612E	H142	AIF	Y	yes	none	Mare	5	French_Saddle	BAI	Dressage	unspecialized	110	4.5	Straw	6.17	33.6	CARMADEA_LA_TEMPLERIE	1	2	0	Straw	3.6	4	Dressage	0	1	3	1.5	0	0	5	4 to 7 years old	No	No	Paille	4
BE-465	Geldings	2	TGGTGT-BFNF3	ILBC_BE-465	51160	51572	44022	85.3603				BienEtre	10324753R	H143	N	N	yes	none	Geldings	7	French_Saddle	ALEZAN	Dressage	unspecialized	50	7.3	Straw	6.62	25.8	ANTIVIRUS_DE_RIMA	2	1	1	Straw	4	4	Dressage	0	2	6	1.333333333	0	0.00854700854700855	7	4 to 7 years old	No	Yes	Paille	4
BE-466	Mare	2	CGCTCT-BFNF3	ILBC_BE-466	56083	56505	48064	85.0615				BienEtre	50441187X	H144	AB	N	yes	none	Mare	9	Hannoveraner	BAI	Dressage	Competition	50	6.3	Straw	6.66	32.2	D_AMOUR	1	3	1	Straw	4.066666667	4	Dressage	4	3	6	0.333333333	0	0	9	8 to 11 years old	Yes	No	Paille	4
BE-468	Geldings	2	CCAACA-BFNF3	ILBC_BE-468	59764	59950	51427	85.7832				BienEtre	00171926Y	H146	N	N	yes	none	Geldings	17	Anglo_Arabian	BAI	Dressage	Gala	50	4.6	Straw	6.99	43.6	MONEY_OF_MARTRETTES	1	4	1	Straw	3.72	4	Dressage	33	3	3.75	0.833333333	0.00884955752212389	0	17	16 to 20 years old	Yes	Yes	Paille	4
BE-469	Geldings	2	GGCTTG-BFNF3	ILBC_BE-469	44998	45230	38761	85.6975				BienEtre	99407833G	H147	N	N	yes	none	Geldings	18	French_Saddle	ALEZAN	Dressage	Gala	110	6.3	Shavings	6.9	26.6	LAURENT_DE_BAUMEE	1	4	0	Non-straw	5.6	4	Dressage	33	3	5	1.333333333	0	0	18	16 to 20 years old	Yes	No	Copeaux	4
BE-47	Geldings	1	TAGTAC-BFNDM	ILBC_BE-47	40942	41264	38263	92.7273				BienEtre	00171926Y	H146	AIF	Y	yes	none	Geldings	17	Anglo_Arabian	BAI	Dressage	Gala	50	4.6	Straw	6.69	45.2	MONEY_OF_MARTRETTES	1	4	1	Straw	3.72	4	Dressage	33	3	3.75	0.833333333	0	0	17	16 to 20 years old	Yes	Yes	Paille	4
BE-470	Geldings	2	GGTCAC-BFNF3	ILBC_BE-470	42141	42424	36104	85.1028				BienEtre	46180760W	H148	N	N	yes	none	Geldings	6	Hannoveraner	BAI_FONCE	Dressage	unspecialized	110	4.1	Wood_pellets	6.76	30.4	.	.	.	.	.	.	.	.	.	.	.	.	0.1875	0	6	4 to 7 years old	Yes	Yes	Pellets	4
BE-471	Geldings	2	TGGTCA-BFNF3	ILBC_BE-471	49750	49839	42494	85.2625				BienEtre	09171248B	H149	N	N	yes	none	Geldings	8	French_Saddle	NOIR_PANGARE	Jumping	Formation	128	6.8	Straw	7.37	37.6	VOLCAN_DES_FONTAINES	1	1	1	Straw	3.08	3	CSO	0	1	6	0.833333333	0	0.0927835051546392	8	8 to 11 years old	No	Yes	Paille	3
BE-472	Geldings	2	TGTAAA-BFNF3	ILBC_BE-472	51443	51556	43992	85.3286				BienEtre	05094574T	H150	N	N	yes	none	Geldings	12	Anglo_Arabian	BAI	Dressage	Formation	128	7.3	Shavings	6.67	44.8	RAMSES_DU_FIGUIER	1	3	1	Non-straw	3.27	3	Dressage	0	1	6	1.25	0	0	12	12 to 15 years old	Yes	No	Copeaux	3
BE-473	Geldings	2	ACCTCA-BFNF3	ILBC_BE-473	53161	53255	46008	86.3919				BienEtre	04319590S	H151	N	N	yes	colique	Geldings	13	French_Saddle	ALEZAN	Dressage	Gala	50	.	Straw	6.61	19.9	.	.	.	.	.	.	.	.	.	.	.	.	0	0.010752688172043	13	12 to 15 years old	Yes	Yes	Paille	4
BE-474	Geldings	2	TGTCGT-BFNF3	ILBC_BE-474	43102	43374	36994	85.2907				BienEtre	46161578W	H152	N	N	yes	none	Geldings	17	Hannoveraner	BAI	Dressage	unspecialized	110	5.7	Shavings	6.77	68.4	RONAN_KEATING	1	1	0	Non-straw	3.72	4	Dressage	0	3	5	0.666666667	0	0	17	16 to 20 years old	No	No	Copeaux	4
BE-475	Geldings	2	CGCGCC-BFNF3	ILBC_BE-475	45542	45760	38681	84.5302				BienEtre	10411360D	H153	N	N	yes	none	Geldings	7	Zangersheide	BAI_FONCE	Dressage	Competition	110	12	Wood_pellets	6.44	19.6	.	.	.	.	.	.	.	.	.	.	.	.	0	0	7	4 to 7 years old	Yes	Yes	Pellets	4
BE-476	Mare	2	TCATGT-BFNF3	ILBC_BE-476	48000	48425	40933	84.5287				BienEtre	50425126E	H154	N	N	yes	control	Mare	11	Hannoveraner	NOIR	Dressage	Formation	128	8	Straw	6.95	36.2	HERA	2	1	1	Straw	2.664	3	Dressage	0	1	6	2	0	0	11	8 to 11 years old	No	Yes	Paille	3
BE-477	Geldings	2	TAGGAA-BFNF3	ILBC_BE-477	54385	54496	46528	85.3787				BienEtre	08090238M	H155	N	N	yes	none	Geldings	9	French_Saddle	BAI	Jumping	Formation	128	6.7	Wood_pellets	6.39	34.4	UN_AMOUR_DEL_CABALERO	1	4	0	Non-straw	2.505	3	CSO	0	1	6	0.666666667	0	0	9	8 to 11 years old	Yes	No	Pellets	3
BE-479	Geldings	2	ACTTTT-BFNF3	ILBC_BE-479	54201	54713	46911	85.7401				BienEtre	00163856U	H156	N	N	none	none	Geldings	17	French_Saddle	ALEZAN	Jumping	Gala	110	.	Straw	6.68	19	.	.	.	.	.	.	.	.	.	.	.	.	.	.	.	.	.	.	.	.
BE-480	Geldings	2	GAACAC-BFNF3	ILBC_BE-480	51617	51909	44324	85.3879				BienEtre	06225029N	H157	N	N	yes	none	Geldings	11	French_Saddle	ALEZAN	Jumping	Formation	128	6.8	Straw	6.47	64.8	STAKATO_DES_LUTHIERS	1	1	1	Straw	3.3	3	CSO	0	1	6	0.833333333	0	0	11	8 to 11 years old	No	Yes	Paille	3
BE-481	Geldings	2	CATGAG-BFNF3	ILBC_BE-481	53129	53362	45221	84.7438				BienEtre	01303894Y	H158	N	N	yes	none	Geldings	16	French_Saddle	ALEZAN_BRULE	Jumping	Formation	128	8	Wood_pellets	6.16	56	NOBLE_ESPOIR	1	4	0	Non-straw	3.3	3	CSO	0	1	7	1	0	0	16	16 to 20 years old	Yes	No	Pellets	3
BE-483	Geldings	2	GGATCA-BFNF3	ILBC_BE-483	36095	36153	31157	86.181				BienEtre	46169335P	H159	AB	N	none	none	Geldings	10	Hannoveraner	ALEZAN_BRULE	Dressage	Competition	SBV	.	Straw	6.32	38.9	.	.	.	.	.	.	.	.	.	.	.	.	.	.	.	.	.	.	.	.
BE-484	Mare	2	TCCTTA-BFNF3	ILBC_BE-484	58537	58828	50345	85.58				BienEtre	47211492K	H160	N	N	yes	none	Mare	8	Trakehner	NOIR	Dressage	unspecialized	110	5.7	Straw	6.27	12.2	KATANIA	2	4	0	Straw	3.48	4	Dressage	0	2	5	0.666666667	0	0	8	8 to 11 years old	Yes	No	Paille	4
BE-485	Mare	2	TCCAGA-BFNF3	ILBC_BE-485	52453	52573	44849	85.308				BienEtre	50405724T	H161	N	N	yes	none	Mare	15	Hannoveraner	.	Dressage	Gala	110	5.7	Shavings	6.81	40.4	DIORAMA	1	1	1	Non-straw	3.6	4	Dressage	33	3	5	0.666666667	0	0.00862068965517241	15	12 to 15 years old	No	Yes	Copeaux	4
BE-486	Geldings	2	GGAGGT-BFNF3	ILBC_BE-486	45117	45408	38785	85.4145				BienEtre	09250536T	H162	AIF	N	yes	none	Geldings	8	French_Saddle	BAI	Dressage	unspecialized	50	11.7	Straw	6.96	23.4	VIF_DU_LOUVET	1	2	1	Straw	3.6	4	Dressage	0	2	5	6.666666667	0	0	8	8 to 11 years old	No	Yes	Paille	4
BE-487	Mare	2	TCTCGG-BFNDM	ILBC_BE-487	32411	32666	30317	92.809				BienEtre	10322522R	H163	N	N	yes	control	Mare	7	Anglo_Arabian	BAI	Eventing	Competition	129	9.5	Straw	6.98	42.8	ALDEA_DESCAZAL	1	4	0	Straw	2.94	3	CCE	6	3	6	3.5	0.0194174757281553	0	7	4 to 7 years old	Yes	No	Paille	3
BE-488	Geldings	2	GTCGTG-BFNDM	ILBC_BE-488	11059	11133	10374	93.1824				BienEtre	06207066N	H164	N	N	yes	none	Geldings	11	French_Saddle	BAI_FONCE	Eventing	Formation	128	6.3	Straw	6.54	40.4	SAN_DIEGO_D_HORSET	1	3	0	Straw	3.3	3	CCE	0	1	6	0.333333333	0	0	11	8 to 11 years old	Yes	No	Paille	3
BE-491	Mare	2	TATGCG-BFNDM	ILBC_BE-491	30682	30922	28748	92.9694				BienEtre	50433403H	H165	M	N	yes	none	Mare	10	Hannoveraner	BAI	Dressage	unspecialized	50	6	Straw	6.08	27.8	THEMIS	1	4	1	Straw	3.6	4	Dressage	0	2	6	0	0	0	10	8 to 11 years old	Yes	Yes	Paille	4
BE-492	Geldings	2	AAGGCC-BFNF3	ILBC_BE-492	48591	48803	41425	84.8821				BienEtre	09184044S	H166	N	N	yes	none	Geldings	8	French_Saddle	BAI	Eventing	Competition	129	13	Shavings	6.72	22.4	.	.	.	.	.	.	.	.	.	.	.	.	0	0	8	8 to 11 years old	Yes	No	Copeaux	3
BE-493	Mare	2	GTAGTT-BFNF3	ILBC_BE-493	53047	53441	45766	85.6384				BienEtre	10322050E	H167	N	N	yes	none	Mare	7	Anglo_Arabian	BAI	Eventing	unspecialized	129	8.8	Straw	6.48	72	IMPALA_D_AFRIQUE	1	1	0	Straw	2.46	3	CCE	0	1	1	6.833333333	0	0	7	4 to 7 years old	No	No	Paille	3
BE-494	Mare	2	CAGGCG-BFNF3	ILBC_BE-494	44217	44427	37968	85.4615				BienEtre	50404111X	H168	N	N	yes	none	Mare	20	Hannoveraner	BAI_FONCE	Dressage	Gala	50	6.2	Straw	6.6	29.7	RENDEZ_VOUS	1	4	1	Straw	3.6	4	Dressage	33	3	6	0.166666667	0	0	20	16 to 20 years old	Yes	Yes	Paille	4
BE-495	Mare	2	ATACTG-BFNDM	ILBC_BE-495	28905	29148	26996	92.617				BienEtre	50420918D	H169	N	N	yes	none	Mare	13	Belgian_sport_horse	BAI	Dressage	Gala	110	6.3	Shavings	7.28	47.2	UALIE_DU_BOIS_HELLIN	1	4	1	Non-straw	4.02	4	Dressage	33	3	5	1.333333333	0.00925925925925926	0	13	12 to 15 years old	Yes	Yes	Copeaux	4
BE-496	Mare	2	GGATTC-BFNF3	ILBC_BE-496	49290	49598	42614	85.9188				BienEtre	05103842U	H170	N	N	yes	none	Mare	12	French_Saddle	BAI	Eventing	Formation	128	6.5	Straw	6.19	47.6	ROSEE_D_AMOUR	2	1	1	Straw	3.27	3	CCE	0	1	6	0.5	0	0	12	12 to 15 years old	No	Yes	Paille	3
BE-498	Geldings	2	CTAGGA-BFNF3	ILBC_BE-498	50964	51081	43413	84.9885				BienEtre	11485052X	H172	N	N	yes	none	Geldings	6	French_Saddle	BAI	Jumping	Competition	110	5.3	Straw	6.31	22.8	BE_WIN_DE_LOECY	1	1	0	Straw	4.4	4	CSO	14	2	4.5	0.833333333	0	0	6	4 to 7 years old	No	No	Paille	4
BE-499	Geldings	2	TACGGC-BFNF3	ILBC_BE-499	33452	33672	27644	82.0979				BienEtre	10357640U	H173	N	N	yes	none	Geldings	7	French_Saddle	BAI	Jumping	Competition	110	6	Shavings	6.79	36.4	AZERTY_DE_RIVERLAND	1	4	1	Non-straw	3.48	4	CSO	19	1	6	0	0	0	7	4 to 7 years old	Yes	Yes	Copeaux	4
BE-5	Geldings	1	GCCCAC-BFNDM	ILBC_BE-5	27026	27327	25299	92.5788				BienEtre	10324759K	H192	N	N	yes	none	Geldings	7	French_Saddle	NOIR_PANGARE	Jumping	Competition	110	6.8	Straw	6.11	38.3	AUPTIMUS_DE_RIMA	1	4	1	Straw	4	4	CSO	16	1	5.5	1.25	0.0101010101010101	0	7	4 to 7 years old	Yes	Yes	Paille	4
BE-50	Mare	1	GAGCAA-BFNDM	ILBC_BE-50	31799	31915	29849	93.5266				BienEtre	06164172M	H135	N	N	yes	none	Mare	11	Anglo_Arabian	BAI	Eventing	Competition	129	9.8	Straw	6.69	52	SAGA_DU_MANAOU	1	4	0	Straw	2.22	3	CCE	16	3	6	3.833333333	0.0104166666666667	0	11	8 to 11 years old	Yes	No	Paille	3
BE-500	Geldings	2	TATTGG-BFNF3	ILBC_BE-500	52731	53021	45379	85.5868				BienEtre	12179543Q	H174	N	N	yes	none	Geldings	5	French_Saddle	GRIS	Jumping	Competition	110	5.3	Shavings	6.06	58	CRACK_DE_SISSE	1	4	1	Non-straw	4.2	4	CSO	14	2	4.5	0.833333333	0	0	5	4 to 7 years old	Yes	Yes	Copeaux	4
BE-501	Mare	2	GGTTAT-BFNF3	ILBC_BE-501	49168	49674	42363	85.282				BienEtre	12192157E	H175	N	N	yes	none	Mare	5	French_Saddle	NOIR	Eventing	Competition	129	9.7	Straw	6.26	50.4	COQUINE_DU_DESSOUBRE	1	1	0	Straw	2.46	3	CCE	12	2	4.5	5.166666667	0	0	5	4 to 7 years old	No	No	Paille	3
BE-502	Geldings	2	TGTGCC-BFNF3	ILBC_BE-502	36352	36615	31177	85.1482				BienEtre	04342559B	H176	N	N	yes	none	Geldings	13	French_Saddle	ALEZAN	Dressage	Gala	50	7.2	Straw	6.89	29.9	QOUAD_DE_SAIRE	1	1	1	Straw	3.96	4	Dressage	33	3	6	1.166666667	0.0114942528735632	0	13	12 to 15 years old	No	Yes	Paille	4
BE-503	Geldings	2	ACCGTG-BFNDM	ILBC_BE-503	27899	28047	26214	93.4645				BienEtre	12178452B	H177	N	N	yes	none	Geldings	5	French_Saddle	BAI	Jumping	Competition	110	5.3	Straw	6.81	20.2	CANDO_MANATHIS	1	1	0	Straw	3.96	4	CSO	14	2	4.5	0.833333333	0.0128205128205128	0	5	4 to 7 years old	No	No	Paille	4
BE-504	Geldings	2	CGGCAT-BFNF3	ILBC_BE-504	54698	55238	45557	82.474				BienEtre	11490904L	H178	N	N	yes	none	Geldings	6	French_Saddle	BAI	Jumping	Competition	110	6.8	Straw	6.53	45.2	BABOUCHKA_DE_LA_BRIDE	1	4	1	Straw	3.96	4	CSO	17	2	5.5	1.25	0.227848101265823	0	6	4 to 7 years old	Yes	Yes	Paille	4
BE-505	Geldings	2	CGGGAG-BFNDM	ILBC_BE-505	45710	46104	43091	93.4648				BienEtre	46167664F	H179	N	N	yes	none	Geldings	10	Hannoveraner	BAI	Dressage	Gala	110	3.2	Straw	6.04	39.6	BUNBERRY	1	4	1	Straw	4.36	4	Dressage	33	3	2	1.208333333	0	0.00917431192660551	10	8 to 11 years old	Yes	Yes	Paille	4
BE-506	Mare	2	GGAAGA-BFNF3	ILBC_BE-506	52110	52288	44754	85.5913				BienEtre	50453535A	H180	N	Y	yes	colique	Mare	5	Hannoveraner	NOIR_PANGARE	Dressage	unspecialized	110	6.7	Wood_pellets	6.85	18.3	DANCIANA	1	1	1	Non-straw	3.72	4	Dressage	0	2	4	2.666666667	0	0	5	4 to 7 years old	No	Yes	Pellets	4
BE-507	Male	2	TGACCT-BFNF3	ILBC_BE-507	57738	58190	49502	85.0696				BienEtre	60017798M	H181	N	N	yes	none	Male	19	Lusitanienne	BAI	Dressage	Gala	110	5	Shavings	6.29	41.6	RALO	2	2	1	Non-straw	4.02	4	Dressage	33	3	4.5	0.5	0	0	19	16 to 20 years old	No	No	Copeaux	4
BE-508	Geldings	2	CTCATA-BFNF3	ILBC_BE-508	63886	64128	54562	85.083				BienEtre	06197364J	H182	N	N	yes	colique	Geldings	11	Anglo_Arabian	ALEZAN	Eventing	Formation	128	6.5	Shavings	7.11	33.3	SAPRISTI_DE_BRENNE	1	2	1	Non-straw	2.97	3	CCE	0	1	6	0.5	0	0	11	8 to 11 years old	No	Yes	Copeaux	3
BE-509	Geldings	2	TAGGCT-BFNDM	ILBC_BE-509	26990	27253	25438	93.3402				BienEtre	11545622K	H183	N	N	yes	none	Geldings	6	Anglo_Arabian	BAI	Eventing	Competition	129	8.8	Straw	6.24	35.1	BECEBEGE_D_AUR	2	2	1	Straw	3.29	3	CCE	0	1	6	2.833333333	0.0099009900990099	0	6	4 to 7 years old	No	Yes	Paille	3
BE-51	Geldings	1	TACAAG-BFNDM	ILBC_BE-51	33269	33538	31130	92.8201				BienEtre	08024590T	H122	N	N	yes	none	Geldings	9	French_Saddle	BAI	Eventing	Competition	128	6.5	Straw	6.28	40.4	ULSTER_DE_LOUME	1	2	0	Straw	3.3	3	CCE	0	1	6	0.5	0	0	9	8 to 11 years old	No	No	Paille	3
BE-510	Male	2	AATTCT-BFNF3	ILBC_BE-510	67873	68436	58825	85.9562				BienEtre	60028014H	H184	N	N	yes	none	Male	14	Lusitanienne	ISABELLE	Dressage	Gala	110	8.3	Shavings	6.47	30.3	ZEUS_VO	1	2	1	Non-straw	4.02	4	Dressage	33	3	6	2.333333333	0	0	14	12 to 15 years old	Yes	Yes	Copeaux	4
BE-511	Geldings	2	CACCGG-BFNF3	ILBC_BE-511	54443	54712	46167	84.3819				BienEtre	47210494U	H185	N	N	yes	none	Geldings	9	Oldenburger	BAI	Dressage	Gala	110	8.3	Straw	7.14	34	DELON	2	1	0	Straw	4.4	4	Dressage	NA	2	6	2.333333333	0	0	9	8 to 11 years old	No	No	Paille	4
BE-512	Geldings	2	CGATAC-BFNF3	ILBC_BE-512	47283	47563	40160	84.4354				BienEtre	06204105G	H186	AIF	N	yes	none	Geldings	11	French_Saddle	BAI	Eventing	Formation	128	9.5	Straw	6.41	14.1	SEVEN_DE_NOUVOLIEU	1	3	1	Straw	3.27	3	CCE	0	1	6	0.5	0	0	11	8 to 11 years old	Yes	No	Paille	3
BE-513	Geldings	2	AAGTGG-BFNF3	ILBC_BE-513	54319	54589	46676	85.5044				BienEtre	46160544U	H187	N	N	yes	none	Geldings	15	Kon_Warm_Parrd_Netherlands	NOIR_PANGARE	Dressage	Competition	110	6	Straw	6.33	20.4	VALLANTIENO	1	4	0	Straw	4.4	4	Dressage	9	3	6	0	0	0	15	12 to 15 years old	Yes	No	Paille	4
BE-514	Mare	2	CGTTGG-BFNF3	ILBC_BE-514	43031	43220	36601	84.6853				BienEtre	47212674A	H188	N	N	yes	none	Mare	9	Belgian_sport_horse	ALEZAN_BRULE	Eventing	Competition	128	6.3	Straw	6.6	25.5	CALOUCHINE_DES_SEPT_MEUSES	1	4	0	Straw	3.3	3	CCE	0	1	6	0.333333333	0	0.0754716981132075	9	8 to 11 years old	Yes	No	Paille	3
BE-515	Geldings	2	TTGCTA-BFNF3	ILBC_BE-515	31412	31502	26843	85.2105				BienEtre	60024466P	H189	N	N	yes	none	Geldings	13	Hannoveraner	ALEZAN	Dressage	Gala	110	6.8	Straw	6.6	23.8	DJANGO	1	4	1	Straw	3.96	4	Dressage	33	3	6	0.833333333	0	0	13	12 to 15 years old	Yes	Yes	Paille	4
BE-516	Geldings	2	CTTGGG-BFNF3	ILBC_BE-516	47403	47628	40219	84.444				BienEtre	05076280D	H190	N	N	yes	none	Geldings	12	French_Saddle	BAI	Jumping	Competition	110	5.6	Shavings	7.07	48.4	RINALDO_ROUGE	1	3	1	Non-straw	4.4	4	CSO	23	3	4.5	1.083333333	0	0	12	12 to 15 years old	Yes	Yes	Copeaux	4
BE-517	Male	2	TCATCA-BFNDM	ILBC_BE-517	21545	21680	20026	92.3708				BienEtre	04341961B	H191	N	N	yes	none	Male	13	French_Saddle	BAI	Jumping	Competition	110	6.8	Straw	6.78	41.6	QLASSIK_SAINT_CLAIR	1	4	1	Straw	3.8	4	CSO	17	3	5.5	1.25	0	0	13	12 to 15 years old	Yes	Yes	Paille	4
BE-518	Geldings	2	CGCACA-BFNF3	ILBC_BE-518	58105	58215	49558	85.1293				BienEtre	10324759K	H192	N	N	yes	none	Geldings	7	French_Saddle	NOIR_PANGARE	Jumping	Competition	110	6.8	Straw	6.44	8.68	AUPTIMUS_DE_RIMA	1	4	1	Straw	4	4	CSO	16	1	5.5	1.25	0	0.00892857142857143	7	4 to 7 years old	Yes	Yes	Paille	4
BE-519	Geldings	2	TGCCAG-BFNF3	ILBC_BE-519	50563	50844	43038	84.6472				BienEtre	60025396D	H193	N	N	yes	none	Geldings	11	Hannoveraner	NOIR_PANGARE	Dressage	Gala	110	6.8	Straw	6.64	58	SONTERO	1	4	1	Straw	5.1	4	Dressage	33	3	6	0.833333333	0	0	11	8 to 11 years old	Yes	Yes	Paille	4
BE-52	Geldings	1	TCGAAC-BFNDM	ILBC_BE-52	42710	43161	39928	92.5094				BienEtre	04319590S	H151	N	N	yes	colique	Geldings	13	French_Saddle	ALEZAN	Dressage	Gala	50	.	Straw	7.08	27.4	.	.	.	.	.	.	.	.	.	.	.	.	0	0	13	12 to 15 years old	No	Yes	Paille	4
BE-520	Geldings	2	CAACGA-BFNF3	ILBC_BE-520	62828	62986	53203	84.468				BienEtre	46168135T	H194	N	N	yes	none	Geldings	10	Kon_Warm_Parrd_Netherlands	BAI	Dressage	Competition	50	7.2	Straw	6.73	27.7	CHARMEUR	1	4	1	Straw	4.32	4	Dressage	5	3	6	1.166666667	0	0	10	8 to 11 years old	Yes	Yes	Paille	4
BE-521	Mare	2	CCATTG-BFNDM	ILBC_BE-521	15939	16089	14864	92.3861				BienEtre	08018583Y	H195	N	N	yes	none	Mare	9	French_Saddle	NOIR_PANGARE	Eventing	Formation	128	8.8	Straw	6.36	64.4	UNFLUE_DES_TILL	1	4	0	Straw	3.27	3	CCE	0	1	6	2.75	0	0.0229885057471264	9	8 to 11 years old	Yes	No	Paille	3
BE-522	Male	2	ACAGAC-BFNF3	ILBC_BE-522	55455	55758	47399	85.0084				BienEtre	60037236J	H196	N	N	yes	none	Male	7	Lusitanienne	.	Dressage	unspecialized	110	8.3	Shavings	6.42	30.4	FOQUE_FALCO	1	2	1	Non-straw	3.6	4	Dressage	0	1	6	2.333333333	0	0	7	4 to 7 years old	No	No	Copeaux	4
BE-523	Geldings	2	CAGTCT-BFNDM	ILBC_BE-523	24341	24553	22796	92.8441				BienEtre	05017059Z	H197	N	N	yes	none	Geldings	12	Anglo_Arabian	GRIS	Eventing	Formation	128	7.5	Wood_pellets	6.29	19.5	RUBIS_DE_BELLOC	1	2	1	Non-straw	3.75	3	CCE	0	1	6	1.5	0	0.00909090909090909	12	12 to 15 years old	No	Yes	Pellets	3
BE-524	Mare	2	TGCAGT-BFNF3	ILBC_BE-524	53700	54103	45493	84.0859				BienEtre	05006522C	H198	N	N	yes	colique	Mare	12	French_Saddle	ALEZAN	Jumping	Formation	128	6.8	Wood_pellets	6.03	29.5	REINE_LUCERNAISE	1	3	1	Non-straw	2.745	3	CSO	0	1	6	0.833333333	0	0	12	12 to 15 years old	Yes	No	Pellets	3
BE-525	Geldings	2	AATCCG-BFNF3	ILBC_BE-525	28036	28144	23951	85.1016				BienEtre	03129638T	H199	N	N	yes	none	Geldings	14	French_Saddle	BAI	Eventing	Formation	128	6.5	Shavings	6.74	29.8	POURQUOIPAS_LONGCHAMP	1	2	1	Non-straw	3.27	3	CCE	0	1	6	0.5	0	0	14	12 to 15 years old	No	Yes	Copeaux	3
BE-53	Mare	1	CGTCGC-BFNDM	ILBC_BE-53	28733	28971	26821	92.5788				BienEtre	07390683Y	H129	N	N	yes	none	Mare	10	French_Saddle	BAI_MELANGE	Eventing	Formation	128	8.5	Wood_pellets	6.59	36.2	TANAGRA_GRAY	1	1	1	Non-straw	3.27	3	CCE	0	1	6	2.5	0	0	10	8 to 11 years old	No	Yes	Pellets	3
BE-54	Geldings	1	TGTAAA-BFNDM	ILBC_BE-54	44692	44917	41874	93.2253				BienEtre	07361164J	H101	N	N	yes	none	Geldings	10	French_Saddle	BAI	Eventing	Formation	128	6.3	Straw	6.38	34.4	TONIC_MADELICE	1	1	1	Straw	3.3	3	CCE	0	1	6	0.333333333	0	0	10	8 to 11 years old	No	No	Paille	3
BE-55	Mare	1	ATTAGG-BFNDM	ILBC_BE-55	20043	20236	18815	92.9779				BienEtre	05010915C	H6	N	N	yes	control	Mare	12	French_Saddle	GRIS	Jumping	Formation	128	7.2	Straw	6.68	51.2	RIVAVELA_DE_CAPBAT	2	2	1	Straw	3.27	3	CSO	0	1	6	1.166666667	0.0280373831775701	0	12	12 to 15 years old	No	Yes	Paille	3
BE-57	Mare	1	AAAGTA-BFNDM	ILBC_BE-57	32919	33041	30874	93.4415				BienEtre	03109532Y	H130	N	N	yes	none	Mare	14	French_Saddle	ALEZAN	Dressage	Formation	128	8.2	Straw	7.36	23.4	PRETTY_DU_LERCHENBERG	1	4	0	Straw	2.79	3	Dressage	0	1	7	1.166666667	0	0	14	12 to 15 years old	Yes	No	Paille	3
BE-58	Mare	1	AACGTC-BFNDM	ILBC_BE-58	34283	34554	32189	93.1556				BienEtre	05006522C	H198	N	N	yes	colique	Mare	12	French_Saddle	ALEZAN	Jumping	Formation	128	6.8	Wood_pellets	6.77	33.5	REINE_LUCERNAISE	1	3	1	Non-straw	2.745	3	CSO	0	1	6	0.833333333	0	0	12	12 to 15 years old	No	Yes	Pellets	3
BE-59	Mare	1	CGTTAA-BFNDM	ILBC_BE-59	27440	27561	25593	92.8595				BienEtre	05011954Y	H22	N	N	yes	none	Mare	12	French_Saddle	ALEZAN	Jumping	Formation	128	8	Wood_pellets	6.19	48	ROLLS_DU_JARDINOT	1	4	0	Non-straw	3.08	3	CSO	0	1	7	1	0	0	12	12 to 15 years old	Yes	No	Pellets	3
BE-6	Geldings	1	AGAAGT-BFNDM	ILBC_BE-6	31806	32136	29983	93.3003				BienEtre	07334379Y	H134	N	N	yes	none	Geldings	10	Anglo_Arabian	ALEZAN	Eventing	Formation	128	6.8	Straw	6.37	51.6	TENOR_DE_HINX	1	3	0	Straw	3.3	3	CCE	0	1	6	0.833333333	0	0	10	8 to 11 years old	Yes	No	Paille	3
BE-60	Geldings	1	AGAATC-BFNDM	ILBC_BE-60	34920	35322	32768	92.7694				BienEtre	06207066N	H164	N	N	yes	none	Geldings	11	French_Saddle	BAI_FONCE	Eventing	Formation	128	6.3	Straw	7.3	44.4	SAN_DIEGO_D_HORSET	1	3	0	Straw	3.3	3	CCE	0	1	6	0.333333333	0	0	11	8 to 11 years old	Yes	No	Paille	3
BE-61	Geldings	1	GTTCTT-BFNDM	ILBC_BE-61	36719	37198	34327	92.2818				BienEtre	04340091J	H4	N	N	yes	none	Geldings	13	French_Saddle	BAI	Dressage	Formation	128	14	Straw	6.5	21.4	QUEZAC_DU_NOYER	1	3	0	Straw	3.08	3	Dressage	0	1	13.5	0.5	0	0	13	12 to 15 years old	Yes	No	Paille	3
BE-63	Geldings	1	ACTGCG-BFNDM	ILBC_BE-63	26001	26227	24295	92.6335				BienEtre	05062382K	H67	N	N	yes	none	Geldings	12	French_Saddle	ALEZAN	Eventing	Formation	128	.	Straw	6.83	42.8	.	.	.	.	.	.	.	.	.	.	.	.	0	0	12	12 to 15 years old	No	Yes	Paille	3
BE-64	Geldings	1	CGTTTC-BFNDM	ILBC_BE-64	34816	35196	32441	92.1724				BienEtre	46175025E	H14	N	N	yes	none	Geldings	9	Hannoveraner	BAI_FONCE	Dressage	Competition	50	7	Straw	6.72	52	DA_VINCI	1	1	1	Straw	5.6	4	Dressage	6	3	7	0	0	0	9	8 to 11 years old	No	Yes	Paille	4
BE-65	Geldings	1	GTGTTT-BFNDM	ILBC_BE-65	19857	20157	18663	92.5882				BienEtre	06204105G	H186	N	N	yes	none	Geldings	11	French_Saddle	BAI	Eventing	Formation	128	9.5	Straw	6.26	22.4	SEVEN_DE_NOUVOLIEU	1	3	1	Straw	3.27	3	CCE	0	1	6	0.5	0	0	11	8 to 11 years old	No	Yes	Paille	3
BE-66	Geldings	1	CGTTGG-BFNDM	ILBC_BE-66	29668	29929	27814	92.9333				BienEtre	46167665E	H45	N	N	yes	none	Geldings	10	Hannoveraner	BAI	Dressage	Formation	128	7	Straw	6.84	36	BULGARI	1	4	0	Straw	3.3	3	Dressage	0	1	6	1	0	0	10	8 to 11 years old	Yes	No	Paille	3
BE-68	Mare	1	GCCTAA-BFNDM	ILBC_BE-68	31222	31375	29271	93.294				BienEtre	06246331J	H37	N	N	yes	none	Mare	11	Anglo_Arabian	BAI	Eventing	Formation	128	6.3	Straw	6.76	51.2	S_KISS_DE_FLORE	1	2	0	Straw	3.3	3	CCE	0	1	6	0.333333333	0	0	11	8 to 11 years old	No	No	Paille	3
BE-69	Geldings	1	TCAGCG-BFNDM	ILBC_BE-69	26179	26447	24517	92.7024				BienEtre	12179543Q	H174	N	N	yes	none	Geldings	5	French_Saddle	GRIS	Jumping	Competition	110	5.3	Shavings	6.16	50.8	CRACK_DE_SISSE	1	4	1	Non-straw	4.2	4	CSO	14	2	4.5	0.833333333	0.0101010101010101	0	5	4 to 7 years old	Yes	Yes	Copeaux	4
BE-7	Geldings	1	CTTAAA-BFNDM	ILBC_BE-7	45611	45873	42724	93.1354				BienEtre	02096638U	H114	N	N	yes	none	Geldings	15	French_Saddle	GRIS	Eventing	Formation	128	11.2	Straw	5.96	19.4	OLD_DREAM	1	3	1	Straw	3.27	3	CCE	0	1	6	5.166666667	0.0630630630630631	0	15	12 to 15 years old	No	Yes	Paille	3
BE-71	Geldings	1	TGTCGT-BFNDM	ILBC_BE-71	35293	35678	33096	92.763				BienEtre	60025396D	H193	N	N	yes	none	Geldings	11	Hannoveraner	NOIR_PANGARE	Dressage	Gala	110	6.8	Straw	6.32	33.5	SONTERO	1	4	1	Straw	5.1	4	Dressage	33	3	6	0.833333333	0	0.0147058823529412	11	8 to 11 years old	Yes	Yes	Paille	4
BE-72	Geldings	1	GTGTAG-BFNDM	ILBC_BE-72	18689	18851	17573	93.2205				BienEtre	08092958F	H132	N	N	yes	none	Geldings	9	French_Saddle	ALEZAN_BRULE	Eventing	Formation	128	6.5	Straw	6.26	43.2	UT_CHANIERE	1	3	1	Straw	3.46	3	CCE	0	1	6	0.5	0	0	9	8 to 11 years old	No	Yes	Paille	3
BE-73	Geldings	1	GACTTT-BFNDM	ILBC_BE-73	28164	28501	26422	92.7055				BienEtre	05007128T	H48	N	N	yes	none	Geldings	12	French_Saddle	ALEZAN	Jumping	Competition	110	6.3	Shavings	6.32	9.6	RIVER_PERCYAIS	1	4	1	Non-straw	4.02	4	CSO	0	2	4.5	1.833333333	0	0	12	12 to 15 years old	Yes	Yes	Copeaux	4
BE-74	Geldings	1	ACAGAC-BFNDM	ILBC_BE-74	36239	36548	33910	92.7821				BienEtre	04408769J	H63	N	N	yes	none	Geldings	13	French_Saddle	BAI	Jumping	Formation	128	7.3	Straw	6.47	22.5	QUANTUS_LERCHENBERG	1	3	1	Straw	3.3	3	CSO	0	1	6	1.25	0	0	13	12 to 15 years old	No	Yes	Paille	3
BE-75	Mare	1	TGCACG-BFNDM	ILBC_BE-75	16905	17043	15838	92.9296				BienEtre	10390386B	H52	N	N	yes	none	Mare	7	French_Saddle	NOIR_PANGARE	Jumping	Competition	110	6.8	Straw	6.4	52.8	ATHENA_CHAMPEIX	1	3	1	Straw	3.48	4	CSO	16	1	5.5	1.25	0	0	7	4 to 7 years old	Yes	Yes	Paille	4
BE-76	Mare	1	GGCCTC-BFNDM	ILBC_BE-76	48181	48695	45329	93.0876				BienEtre	05107664Q	H117	N	N	yes	none	Mare	12	French_Saddle	ALEZAN_BRULE	Jumping	Formation	128	5	Straw	6.75	81.2	ROSE_D_ERMISSERIE	1	4	0	Straw	2.79	3	CSO	0	1	4.5	0.5	0	0	12	12 to 15 years old	Yes	No	Paille	3
BE-77	Mare	1	CCCGTT-BFNDM	ILBC_BE-77	19049	19243	17730	92.1374				BienEtre	07389152M	H127	N	N	yes	none	Mare	10	Anglo_Arabian	GRIS	Eventing	Formation	128	6.3	Straw	6.33	62.8	TOO_MUCH_DE_BUISSY	1	1	0	Straw	3.3	3	CCE	0	1	6	0.333333333	0	0.00847457627118644	10	8 to 11 years old	No	No	Paille	3
BE-78	Geldings	1	ACCCCC-BFNDM	ILBC_BE-78	58076	58675	53866	91.804				BienEtre	05022654S	H7	N	N	yes	none	Geldings	12	French_Saddle	ALEZAN	Jumping	Formation	128	14.3	Straw	6.85	20.2	REYKING_DU_DORAL	1	2	1	Straw	3.27	3	CSO	0	1	6	8.25	0	0	12	12 to 15 years old	No	Yes	Paille	3
BE-79	Mare	1	ACCAGG-BFNDM	ILBC_BE-79	33561	33816	31457	93.024				BienEtre	03133691N	H100	N	N	yes	none	Mare	14	French_Saddle	AUBERE	Dressage	Formation	128	6	Shavings	6.9	57.2	PERSANE_ROSE	2	4	0	Non-straw	3.3	3	Dressage	0	1	6	0	0	0	14	12 to 15 years old	Yes	No	Copeaux	3
BE-8	Mare	1	TACTCA-BFNDM	ILBC_BE-8	34061	34278	31663	92.3712				BienEtre	08018503K	H84	AIF	Y	yes	none	Mare	9	French_Saddle	ALEZAN	Jumping	Competition	110	5.7	Wood_pellets	6.22	48.4	UTOPIE_ROSSIGNOL	1	1	1	Non-straw	3.8	4	CSO	15	3	3.75	1.916666667	0	0	9	8 to 11 years old	No	Yes	Pellets	4
BE-80	Geldings	1	GGATCA-BFNDM	ILBC_BE-80	31259	31422	29461	93.7591				BienEtre	05085068B	H15	N	N	yes	none	Geldings	12	French_Saddle	ALEZAN	Dressage	unspecialized	128	5.7	Wood_pellets	6.59	30.6	RED_D_AGEMONT	1	4	0	Non-straw	3.3	3	Dressage	0	1	4.5	1.166666667	0.00909090909090909	0.00909090909090909	12	12 to 15 years old	Yes	No	Pellets	3
BE-81	Geldings	1	AAAGCG-BFNDM	ILBC_BE-81	38220	38522	35835	93.0248				BienEtre	07395580A	H77	N	N	yes	none	Geldings	10	French_Saddle	ALEZAN	Jumping	Formation	128	9.6	Wood_pellets	6.81	50	TAQUIN_DE_LA_VALLEE	1	2	1	Non-straw	3.27	3	CSO	0	1	6	3.583333333	0	0	10	8 to 11 years old	Yes	No	Pellets	3
BE-82	Geldings	1	GCACGT-BFNF3	ILBC_BE-82	47810	48100	41325	85.9148				BienEtre	08109778Y	H78	N	N	yes	none	Geldings	9	French_Saddle	BAI	Dressage	Formation	128	6.8	Straw	7.17	11.2	USANDRO_D_HELBY	1	2	1	Straw	3.27	3	Dressage	0	1	6	0.833333333	0	0	9	8 to 11 years old	Yes	Yes	Paille	3
BE-83	Geldings	1	AGGCGC-BFNDM	ILBC_BE-83	24228	24486	22832	93.2451				BienEtre	08079941E	H125	N	N	yes	none	Geldings	9	French_Saddle	GRIS	Eventing	Formation	128	10.8	Straw	6.8	29.8	UNICO	2	4	0	Straw	3.3	3	CCE	0	1	6	4.833333333	0	0	9	8 to 11 years old	Yes	No	Paille	3
BE-84	Geldings	1	CACTAA-BFNDM	ILBC_BE-84	45709	45937	42529	92.5811				BienEtre	02021187G	H71	N	N	yes	none	Geldings	15	French_Saddle	BAI	Dressage	Formation	128	7	Straw	6.38	34.3	O_BEGUIN_DE_LAUMONE	1	4	0	Straw	3.3	3	Dressage	0	1	6	1	0	0	15	12 to 15 years old	Yes	No	Paille	3
BE-85	Geldings	1	CACCTC-BFNDM	ILBC_BE-85	37079	37482	34684	92.5351				BienEtre	05094574T	H150	N	N	yes	none	Geldings	12	Anglo_Arabian	BAI	Dressage	Formation	128	7.3	Shavings	6.6	87.6	RAMSES_DU_FIGUIER	1	3	1	Non-straw	3.27	3	Dressage	0	1	6	1.25	0	0	12	12 to 15 years old	No	Yes	Copeaux	3
BE-86	Geldings	1	CGGAAC-BFNDM	ILBC_BE-86	28401	28711	26564	92.522				BienEtre	04308115Q	H140	N	N	yes	none	Geldings	13	French_Saddle	ALEZAN	Eventing	Formation	128	10.5	Straw	6.58	36.2	QUICK_FLASH_DE_SION	1	2	1	Straw	3.27	3	CCE	0	1	7.5	3	0	0	13	12 to 15 years old	No	Yes	Paille	3
BE-87	Mare	1	GTTGCG-BFNDM	ILBC_BE-87	26911	27146	25380	93.4944				BienEtre	03133186M	H87	N	N	yes	none	Mare	14	French_Saddle	BAI	Dressage	Formation	128	7	Straw	6.11	42	POESIE_D_AZUR	1	4	0	Straw	3.3	3	Dressage	0	1	6	1	0	0	14	12 to 15 years old	Yes	No	Paille	3
BE-88	Mare	1	CAGTGA-BFNDM	ILBC_BE-88	32536	32661	30437	93.1907				BienEtre	02095341E	H80	AB	N	yes	none	Mare	15	French_Saddle	BAI	Dressage	Formation	128	8	Straw	6.49	53.2	OPALE_DU_MUST	2	4	0	Straw	2.38	3	Dressage	0	1	6	2	0	0	15	12 to 15 years old	Yes	No	Paille	3
BE-89	Mare	1	ATCGGG-BFNDM	ILBC_BE-89	35769	36015	33671	93.4916				BienEtre	12263701P	H136	N	N	yes	none	Mare	5	French_Saddle	ALEZAN	Eventing	Competition	129	7.2	Straw	6.58	22.2	CARO_DESBOIS	1	4	0	Straw	3.315	3	CCE	18	2	3	4.166666667	0	0	5	4 to 7 years old	Yes	No	Paille	3
BE-90	Geldings	1	GGTCAC-BFNDM	ILBC_BE-90	38362	38793	35913	92.576				BienEtre	07417591A	H128	N	N	yes	none	Geldings	10	French_Saddle	GRIS	Jumping	unspecialized	128	6.8	Straw	6.6	33.1	TANGO_DE_CARTIGNY	1	4	0	Straw	3.3	3	CSO	0	1	6	0.833333333	0	0	10	8 to 11 years old	Yes	No	Paille	3
BE-91	Geldings	1	ACTTTT-BFNDM	ILBC_BE-91	57362	58094	53538	92.1575				BienEtre	01303894Y	H158	N	N	yes	none	Geldings	16	French_Saddle	ALEZAN_BRULE	Jumping	Formation	128	8	Wood_pellets	6.33	58.8	NOBLE_ESPOIR	1	4	0	Non-straw	3.3	3	CSO	0	1	7	1	0	0	16	16 to 20 years old	Yes	No	Pellets	3
BE-92	Mare	1	TGTGCC-BFNDM	ILBC_BE-92	21533	21724	20171	92.8512				BienEtre	07368089G	H115	N	N	yes	none	Mare	10	French_Saddle	BAI_CLAIR	Eventing	Formation	128	5.7	Straw	6.56	14.2	TONTOUTA_VIENNOISE	1	1	1	Straw	2.97	3	CCE	0	1	5	0.666666667	0	0	10	8 to 11 years old	No	Yes	Paille	3
BE-93	Geldings	1	CCCCAT-BFNDM	ILBC_BE-93	59032	59651	54915	92.0605				BienEtre	00183115L	H109	N	N	yes	none	Geldings	17	French_Saddle	BAI	Jumping	Formation	128	11.3	Wood_pellets	6.37	56	MADISON_PIERREVILLE	1	4	0	Non-straw	2.97	3	CSO	0	1	5	6.333333333	0	0	17	16 to 20 years old	Yes	No	Pellets	3
BE-94	Mare	1	TTGCTA-BFNDM	ILBC_BE-94	28905	29082	27086	93.1366				BienEtre	05103842U	H170	N	N	yes	none	Mare	12	French_Saddle	BAI	Eventing	Formation	128	6.5	Straw	6.58	18.4	ROSEE_D_AMOUR	2	1	1	Straw	3.27	3	CCE	0	1	6	0.5	0	0	12	12 to 15 years old	No	Yes	Paille	3
BE-95	Mare	1	AATCCG-BFNDM	ILBC_BE-95	20049	20221	18733	92.6413				BienEtre	50425128C	H44	N	N	yes	none	Mare	11	Hannoveraner	ALEZAN	Dressage	Gala	50	6.8	Shavings	6.84	40.8	SOUS_ENTENDU	1	4	1	Non-straw	3.28	4	Dressage	33	3	3.75	3	0	0	11	8 to 11 years old	Yes	Yes	Copeaux	4
BE-96	Geldings	1	TTGACT-BFNDM	ILBC_BE-96	28398	28719	26488	92.2316				BienEtre	05055962N	H105	N	N	yes	none	Geldings	12	French_Saddle	ALEZAN	Eventing	Formation	128	6.8	Straw	6.56	39.9	ROLLO_DU_VILLAGE	1	4	0	Straw	4.23	3	CCE	0	1	6	0.833333333	0.0350877192982456	0	12	12 to 15 years old	Yes	No	Paille	3
BE-97	Geldings	1	TAAATG-BFNDM	ILBC_BE-97	28563	28859	26846	93.0247				BienEtre	09257166M	H68	AIF	N	yes	none	Geldings	8	French_Saddle	BAI	Dressage	Formation	128	6.3	Straw	6.67	43.2	VEGAS_DU_PRE_MARAS	1	1	1	Straw	3.3	3	Dressage	0	1	6	0.333333333	0	0	8	8 to 11 years old	No	Yes	Paille	3
BE-98	Geldings	1	ATTTGT-BFNDM	ILBC_BE-98	37829	38257	35520	92.8458				BienEtre	46180760W	H148	N	N	yes	none	Geldings	6	Hannoveraner	BAI_FONCE	Dressage	unspecialized	110	4.1	Wood_pellets	6.87	17.4	.	.	.	.	.	.	.	.	.	.	.	.	0.168539325842697	0	6	4 to 7 years old	Yes	Yes	Pellets	4
BE-99	Mare	1	AAACTC-BFNDM	ILBC_BE-99	35508	35868	33308	92.8627				BienEtre	09177458B	H133	N	N	yes	none	Mare	8	French_Saddle	ALEZAN	Jumping	Formation	110	5.3	Shavings	6.19	6.2	VENUS_D_ARCY	1	2	1	Non-straw	4.02	4	CSO	0	1	4.5	0.833333333	0	0	8	8 to 11 years old	Yes	Yes	Copeaux	4
[truncated: 5 more columns]
