# Supplementary material for: Priming for welfare: gut microbiota is associated with equitation conditions and behavior in horse athletes
Source: Sci Rep. 2020 May 20;10:8311. doi: 10.1038/s41598-020-65444-9 (PMC7239938; doi:10.1038/s41598-020-65444-9)
Supplement: Supplementary file 9 — Supplementary Information9. [file 41598_2020_65444_MOESM9_ESM.xlsx]

## Sheet: stats_genera_BEfinal.txt
Table S4. Relative abundance of each genus in our cohort
Genera	Average	SD	CV	Average_T1	SD_T1	CV_T1	Average_T2	SD_T2	CV_T2
Acetanaerobacterium	0.0182552	0.0186693	102.269	0.0176502	0.0189535	107.384	0.0188601	0.0184123	97.6252
Acetatifactor	0.00218718	0.00443864	202.938	0.0013418	0.00290216	216.289	0.00303257	0.00544522	179.558
Acetitomaculum	0.00362633	0.00496942	137.037	0.00221614	0.0036603	165.166	0.00503652	0.00566814	112.541
Acetivibrio	0.0165781	0.013826	83.3988	0.0176512	0.0141845	80.3602	0.0155051	0.0134103	86.4899
Acholeplasma	0.0152783	0.0171905	112.516	0.0217187	0.0206214	94.9479	0.00883793	0.00916429	103.693
Acinetobacter	0.135436	0.599603	442.721	0.237747	0.833471	350.571	0.0331249	0.0726578	219.345
Actinobacillus	0.00189526	0.00393349	207.543	0.00180733	0.0042267	233.864	0.00198319	0.00362604	182.839
Actinomyces	0.000442503	0.00160112	361.832	0.000279713	0.00130623	466.99	0.000605292	0.0018389	303.804
Adlercreutzia	0.372661	0.153641	41.2281	0.290277	0.111196	38.3069	0.455044	0.146037	32.093
Aeromicrobium	0.00036012	0.00243873	677.199	0.000344395	0.00297508	863.856	0.000375844	0.00175373	466.61
Aestuariispira	0.0149888	0.0186834	124.649	0.0159887	0.0159262	99.6088	0.0139889	0.0210803	150.693
Agreia	0.00208491	0.00375141	179.932	0.00122937	0.00294011	239.156	0.00294045	0.00425519	144.712
Alistipes	0.0192751	0.0217273	112.722	0.0195858	0.0226775	115.785	0.0189645	0.0207908	109.63
Alkaliphilus	0.00154127	0.00342813	222.423	0.000724724	0.00198555	273.973	0.00235782	0.00427609	181.358
Allobaculum	0.011967	0.068386	571.455	0.0170749	0.0884124	517.792	0.00685909	0.038852	566.431
Alloprevotella	0.673472	0.489683	72.7103	0.658139	0.460014	69.8962	0.688804	0.518456	75.269
Anaerobacter	0.00159793	0.00432557	270.698	0.00123067	0.00368541	299.464	0.00196519	0.00486511	247.564
Anaerobacterium	0.0981793	0.0509976	51.9434	0.102093	0.0501816	49.1529	0.0942658	0.0516397	54.781
Anaerobiospirillum	0.00159881	0.00331362	207.255	0.0012618	0.00312977	248.04	0.00193582	0.00346352	178.918
Anaerocella	0.000367843	0.0019985	543.303	0.000479098	0.00229493	479.01	0.000256589	0.00164868	642.538
Anaerococcus	0.000825403	0.00361009	437.373	0.000625138	0.00287832	460.429	0.00102567	0.00421557	411.007
Anaerofustis	0.025853	0.0340249	131.609	0.0182398	0.0231758	127.062	0.0334662	0.0408413	122.038
Anaeroplasma	0.263337	0.165867	62.9865	0.376033	0.152153	40.4626	0.15064	0.0805207	53.4523
Anaerorhabdus	0.0022159	0.00435966	196.744	0.00328256	0.005063	154.239	0.00114925	0.00319291	277.827
Anaerosporobacter	0.00131718	0.00302002	229.279	0.00167366	0.00325713	194.612	0.0009607	0.00272508	283.656
Anaerostipes	0.125366	0.087597	69.8732	0.13834	0.0929223	67.1697	0.112392	0.0800948	71.2637
Anaerovibrio	0.182117	0.183563	100.794	0.142205	0.158053	111.145	0.222029	0.198469	89.3887
Anaerovorax	1.48282	0.457555	30.8571	1.34167	0.346481	25.8246	1.62397	0.509645	31.3826
Arcanobacterium	0.00100213	0.00597014	595.747	0.000502549	0.00301839	600.616	0.0015017	0.00786551	523.773
Arthrobacter	0.0014418	0.00446327	309.563	0.00171076	0.00550684	321.893	0.00117282	0.00307879	262.511
Aureimonas	0.000732921	0.00213605	291.443	0.000401401	0.00151808	378.196	0.00106444	0.00257383	241.801
Bacillus	0.0298317	0.021328	71.4944	0.0225875	0.0165711	73.364	0.0370759	0.0230675	62.2171
Bacteroides	0.0594254	0.0397264	66.8509	0.0517857	0.0338179	65.3035	0.0670651	0.0436341	65.0624
Barnesiella	0.0442397	0.0506703	114.536	0.0377682	0.0477768	126.5	0.0507113	0.0527454	104.011
BF311	1.41861	0.755906	53.2852	1.50502	0.768736	51.0781	1.33219	0.734795	55.1569
Bifidobacterium	0.00888488	0.0417087	469.435	0.00657865	0.0262944	399.694	0.0111911	0.0527882	471.698
Bilophila	0.0992204	0.0496538	50.044	0.0990053	0.044296	44.7411	0.0994355	0.0546093	54.9194
Blautia	0.648233	0.292067	45.0559	0.597743	0.231849	38.7875	0.698723	0.334947	47.9371
Brevundimonas	0.000173742	0.00089216	513.497	0.000136291	0.000789975	579.624	0.000211193	0.000984553	466.186
Bulleidia	0.00781763	0.0100084	128.024	0.00903125	0.0110036	121.839	0.00660401	0.00876596	132.737
Butyricicoccus	0.0190015	0.0192809	101.471	0.0201807	0.019078	94.5356	0.0178222	0.0194618	109.199
Butyrivibrio	0.096054	0.054524	56.764	0.0833626	0.0369316	44.3024	0.108745	0.0653763	60.1188
Caldicoprobacter	0.00388929	0.00708609	182.195	0.00383723	0.00727846	189.68	0.00394134	0.00690773	175.263
Campylobacter	0.0128241	0.0220042	171.584	0.0139464	0.0250313	179.481	0.0117018	0.0184905	158.015
Candidatus_Endomicrobium	0.0151445	0.0409473	270.378	0.0153804	0.023509	152.851	0.0149086	0.0530064	355.544
Carnobacterium	0.00232422	0.00451427	194.227	0.00166238	0.0043531	261.859	0.00298606	0.00458669	153.603
Caryophanon	0.00316701	0.0155196	490.04	0.00348251	0.0192662	553.229	0.00285152	0.0105659	370.537
Catabacter	0.0370338	0.029213	78.8819	0.03844	0.0294639	76.6491	0.0356276	0.0289713	81.3169
Cellulosilyticum	0.0878241	0.103719	118.098	0.0659621	0.0712313	107.988	0.109686	0.124654	113.646
Christensenella	0.189903	0.0832441	43.835	0.184371	0.0828743	44.9499	0.195436	0.0834693	42.7093
Clavibacter	0.000173637	0.000976454	562.354	5.16e-05	0.000529167	1025.52	0.000295658	0.00126576	428.116
Cloacibacillus	0.000226103	0.00136258	602.639	0.000215102	0.00143201	665.735	0.000237105	0.00129324	545.43
Clostridium	0.238829	0.114447	47.92	0.223212	0.0917118	41.0873	0.254446	0.13178	51.7907
Clostridium_III	0.0254591	0.0221613	87.0467	0.0253792	0.0188045	74.094	0.025539	0.0251256	98.3813
Clostridium_IV	1.66048	0.657663	39.6069	1.55557	0.497754	31.9981	1.76538	0.772983	43.7856
Clostridium_sensu_stricto	0.341539	0.420271	123.052	0.250852	0.275789	109.941	0.432226	0.511487	118.338
Clostridium_XlVa	0.891758	0.244132	27.3765	0.818058	0.219149	26.7889	0.965458	0.246123	25.4929
Clostridium_XlVb	0.0057405	0.0088756	154.614	0.00596999	0.00896562	150.178	0.00551102	0.00880298	159.734
Clostridium_XVIII	0.000552653	0.00213934	387.104	0.000838692	0.00278495	332.059	0.000266613	0.00112158	420.676
Collinsella	0.0341294	0.022784	66.7577	0.0301432	0.0199808	66.2863	0.0381156	0.0246953	64.7905
Coprococcus	1.61119	0.412837	25.6231	1.58374	0.405234	25.5871	1.63865	0.419601	25.6066
Corynebacterium	0.0215128	0.032496	151.055	0.0149848	0.0231555	154.527	0.0280407	0.0386762	137.929
Cronobacter	0.00244603	0.00397917	162.679	0.00162048	0.00338506	208.892	0.00327157	0.00435023	132.971
Dehalobacterium	0.00718184	0.00980577	136.536	0.00746357	0.0106864	143.181	0.00690012	0.00885836	128.38
Denitrobacterium	0.0121782	0.0123039	101.033	0.0106664	0.0112233	105.222	0.01369	0.0131544	96.0877
Desemzia	0.000841906	0.00438277	520.577	0.0010192	0.00533347	523.301	0.000664614	0.00316426	476.105
Desulfovibrio	0.139252	0.0723527	51.9581	0.164053	0.079406	48.4028	0.114451	0.0543704	47.5052
Desulfurispora	0.000966844	0.00520992	538.858	0.000864978	0.00647759	748.873	0.00106871	0.00352903	330.214
Devosia	0.000860749	0.00216665	251.717	0.000992003	0.0024064	242.58	0.000729496	0.00189443	259.69
Dietzia	0.00255563	0.0064396	251.977	0.0025266	0.00704544	278.85	0.00258466	0.00578985	224.008
Diplorickettsia	0.000384403	0.00187352	487.383	0.000667535	0.00246764	369.664	0.000101271	0.00088813	876.984
Dorea	0.155617	0.0859323	55.2202	0.148869	0.0834224	56.0374	0.162366	0.0880794	54.2475
Dysgonomonas	0.000167849	0.00100546	599.025	0.00020843	0.00123786	593.898	0.000127269	0.000701268	551.012
Eggerthella	0.0226389	0.0175716	77.6165	0.0165264	0.0133318	80.6698	0.0287515	0.0191397	66.5695
Eisenbergiella	0.00200929	0.00348652	173.52	0.00186276	0.0038469	206.515	0.00215582	0.00308802	143.241
Enterococcus	0.0258334	0.0266848	103.296	0.0144874	0.0163207	112.655	0.0371794	0.0300467	80.8155
Enterorhabdus	0.00040631	0.0014166	348.651	0.000199232	0.00107638	540.263	0.000613387	0.00166722	271.806
Escherichia/Shigella	0.490817	0.771908	157.27	0.543285	0.918483	169.061	0.43835	0.588026	134.145
Eubacterium	0.0288483	0.0222726	77.2058	0.0300401	0.0236152	78.6124	0.0276566	0.0208398	75.3519
Faecalibacterium	0.017613	0.0144048	81.7847	0.0171243	0.0128981	75.3205	0.0181018	0.0157886	87.2215
Faecalitalea	0.00775377	0.0172355	222.286	0.00976717	0.0218054	223.251	0.00574038	0.0105886	184.458
Fibrobacter	4.3513	2.95303	67.8654	5.64126	3.19215	56.5858	3.06135	1.98804	64.9401
Flavonifractor	0.0636238	0.0414982	65.2244	0.0574985	0.0347844	60.4962	0.0697491	0.0465636	66.7588
Fusicatenibacter	0.0192092	0.0168523	87.7303	0.0188834	0.0141404	74.8829	0.019535	0.0192192	98.3832
Gemella	0.000543212	0.00173266	318.966	0.000537	0.00189596	353.066	0.000549424	0.00155749	283.478
Geobacillus	0.000529053	0.00203098	383.89	0.000590776	0.00225126	381.068	0.00046733	0.00178784	382.564
Geodermatophilus	0.000254961	0.00131456	515.592	0.000100427	0.000734643	731.519	0.000409496	0.00169641	414.267
Geofilum	0.00506271	0.0123438	243.818	0.00648845	0.0147565	227.427	0.00363698	0.00915013	251.586
Gordonia	0.00152123	0.00688729	452.745	0.000754264	0.00478457	634.336	0.00228819	0.00842925	368.38
Helicobacter	0.000513585	0.00221932	432.123	0.000546163	0.00244448	447.573	0.000481006	0.00197481	410.559
Hespellia	0.00502841	0.00752924	149.734	0.0063247	0.00867287	137.127	0.00373212	0.00592364	158.72
Intestinimonas	0.0133355	0.0215289	161.44	0.0136265	0.0211921	155.521	0.0130445	0.0219141	167.995
Kurthia	0.187253	1.08671	580.344	0.121961	0.446436	366.048	0.252544	1.46983	582.011
Lachnobacterium	0.00340888	0.00541364	158.81	0.00367814	0.00619164	168.336	0.00313963	0.00450467	143.478
Lachnospira	0.011317	0.0112334	99.261	0.012885	0.0121774	94.5084	0.00974907	0.00999156	102.487
Lactobacillus	0.919758	0.932439	101.379	0.596295	0.512116	85.8831	1.24322	1.12736	90.6809
Lactococcus	0.0500477	0.0517157	103.333	0.0379397	0.0462885	122.005	0.0621558	0.0540937	87.0292
Leifsonia	0.00171977	0.00395824	230.161	0.00160232	0.00425574	265.598	0.00183721	0.00364436	198.364
Lysinibacillus	0.285875	0.96125	336.248	0.321804	1.17186	364.154	0.249947	0.690774	276.369
Methylobacterium	0.0014996	0.0031199	208.049	0.00109065	0.00262102	240.317	0.00190854	0.00350919	183.867
Mobilitalea	0.181461	0.0652588	35.963	0.193203	0.0702734	36.3729	0.16972	0.0576627	33.9753
Mogibacterium	0.199921	0.162967	81.5156	0.162748	0.114886	70.5914	0.237095	0.193089	81.4395
Moryella	0.00330611	0.00503807	152.387	0.00309216	0.00496306	160.505	0.00352007	0.00511646	145.351
Mycobacterium	0.00288428	0.00490505	170.061	0.00300715	0.00487931	162.257	0.00276141	0.00494082	178.924
Neisseria	0.00223393	0.0134592	602.492	0.00199162	0.0122668	615.918	0.00247623	0.0145841	588.962
Novosphingobium	0.000194967	0.00139767	716.877	0.00020921	0.00171252	818.566	0.000180724	0.0009922	549.014
Oceanobacillus	0.000292254	0.00136674	467.657	5.94e-05	0.000585704	986.034	0.000525136	0.00181495	345.614
Olivibacter	0.000278514	0.00159852	573.945	0.000141132	0.000973179	689.552	0.000415895	0.00203454	489.196
Olsenella	0.00508421	0.00600678	118.146	0.00399992	0.00533459	133.368	0.00616851	0.00644491	104.481
Oscillibacter	1.08519	0.561797	51.7695	1.05387	0.55582	52.741	1.11651	0.567485	50.8266
Oscillospira	0.332495	0.13688	41.1676	0.312628	0.120448	38.5275	0.352362	0.149241	42.3545
Oxalobacter	0.00228915	0.00407928	178.201	0.00195931	0.0039687	202.556	0.00261899	0.00417159	159.282
Paenibacillus	0.00139719	0.00340387	243.623	0.0014564	0.00405283	278.278	0.00133799	0.00260829	194.941
Paludibacter	0.967266	0.688037	71.1322	1.1312	0.726787	64.249	0.803329	0.60589	75.4224
Papillibacter	0.00291062	0.00534466	183.626	0.00307534	0.00553673	180.036	0.0027459	0.0051552	187.742
Parabacteroides	0.000483268	0.00173136	358.261	0.000700789	0.002115	301.803	0.000265746	0.0012013	452.05
Paraprevotella	2.142	0.686495	32.0492	2.12674	0.668189	31.4185	2.15727	0.705809	32.7177
Parasutterella	0.0256202	0.0172804	67.4485	0.0257586	0.0182261	70.7573	0.0254817	0.0163285	64.0792
Parvibacter	0.0281338	0.0226247	80.4181	0.0267408	0.0222045	83.036	0.0295269	0.0230129	77.9389
Pelospora	0.0130126	0.0117427	90.2411	0.0139192	0.0132168	94.9532	0.012106	0.0100099	82.6851
Peptococcus	0.00219145	0.00447003	203.976	0.00254019	0.00489688	192.776	0.0018427	0.00398082	216.031
Phascolarctobacterium	0.00606348	0.0104383	172.15	0.0058465	0.0117869	201.606	0.00628046	0.00891529	141.953
Porphyromonas	0.000353152	0.0016856	477.303	0.000287915	0.00141185	490.371	0.000418389	0.00192252	459.505
Prevotella	3.70659	1.23766	33.3908	3.66523	1.30529	35.6129	3.74795	1.1682	31.1691
Pseudobacteroides	0.00283859	0.00585971	206.43	0.00179077	0.00394712	220.414	0.00388641	0.00714643	183.883
Pseudobutyrivibrio	0.221924	0.0870939	39.2449	0.19571	0.0720192	36.7989	0.248138	0.0929694	37.4668
Pseudoflavonifractor	0.0010682	0.00384192	359.663	0.000974462	0.00266426	273.409	0.00116194	0.00474183	408.097
Pseudomonas	0.00253132	0.0082246	324.913	0.00201703	0.00581295	288.194	0.00304562	0.0100665	330.523
Pseudoramibacter	0.19744	0.174319	88.2892	0.169416	0.132757	78.3617	0.225465	0.204292	90.6094
Pyramidobacter	0.000372273	0.00191521	514.465	0.000408684	0.00213278	521.866	0.000335862	0.00167469	498.625
Ralstonia	0.00506538	0.00806533	159.225	0.0024858	0.00490303	197.241	0.00764497	0.00964532	126.166
Rathayibacter	0.000347458	0.00178872	514.803	0.000154546	0.000978793	633.334	0.00054037	0.00232026	429.383
Rhizobium	0.00399726	0.0060348	150.973	0.00302834	0.0047157	155.719	0.00496619	0.00699356	140.823
Rhodococcus	0.00525373	0.00757655	144.213	0.00321212	0.0046739	145.508	0.00729534	0.00921376	126.297
Rhodopseudomonas	0.000410136	0.00178651	435.59	0.000308172	0.00171458	556.37	0.0005121	0.0018547	362.175
Rikenella	0.0825947	0.0885569	107.219	0.0811652	0.0765607	94.327	0.0840242	0.0993057	118.187
Romboutsia	0.000345464	0.00139027	402.435	0.000511287	0.00168644	329.843	0.000179641	0.000988337	550.173
Roseburia	1.12262	0.382084	34.035	1.02092	0.321549	31.4959	1.22432	0.410584	33.5357
Rothia	0.00100672	0.00277445	275.592	0.000847121	0.00272442	321.609	0.00116633	0.00282193	241.95
Ruminobacter	0.0189799	0.0289477	152.518	0.0169331	0.0210739	124.453	0.0210267	0.0350423	166.656
Ruminococcus	4.60206	1.82142	39.5783	4.8402	1.80584	37.3092	4.36392	1.81054	41.4888
Rummeliibacillus	0.0817156	0.268422	328.483	0.0630886	0.227906	361.247	0.100343	0.303073	302.039
Saccharofermentans	1.701	0.494366	29.0632	1.66199	0.486512	29.2729	1.74001	0.500369	28.7566
Sanguibacter	0.000179333	0.00139195	776.182	0.000277842	0.00188869	679.773	8.08e-05	0.00054672	676.634
Schwartzia	0.00794875	0.00848	106.683	0.00956939	0.00948849	99.1547	0.00632811	0.00699274	110.503
Selenomonas	0.00959011	0.0789338	823.074	0.00926798	0.0997993	1076.82	0.00991225	0.0503472	507.929
Slackia	0.0022559	0.00435437	193.022	0.00143771	0.00377831	262.801	0.00307408	0.00473312	153.968
Solibacillus	0.274403	1.09299	398.314	0.397831	1.4762	371.062	0.150975	0.431188	285.601
Solobacterium	0.000372151	0.0019664	528.387	0.000414498	0.00231462	558.415	0.000329805	0.00154706	469.084
Sphaerochaeta	0.00915855	0.0141887	154.923	0.0134912	0.0179564	133.097	0.00482591	0.00659951	136.752
Sphingomonas	0.000841457	0.00245595	291.868	0.000751889	0.0021313	283.459	0.000931024	0.00274546	294.886
Sporobacter	0.113575	0.0736354	64.8344	0.111574	0.067838	60.8011	0.115576	0.079144	68.4781
SR1_genera_incertae_sedis	0.000364015	0.00155383	426.86	0.000366011	0.00177621	485.288	0.00036202	0.00129885	358.779
Staphylococcus	0.000811094	0.00223781	275.9	0.00040551	0.00136379	336.315	0.00121668	0.00280216	230.312
Stenotrophomonas	0.000580714	0.00191393	329.582	0.000328809	0.00135073	410.794	0.000832619	0.00232251	278.941
Streptococcus	5.78288	5.3718	92.8914	3.54459	2.82091	79.5835	8.02118	6.31169	78.6878
Streptomyces	0.000353805	0.00143623	405.939	0.000463417	0.00176112	380.029	0.000244192	0.00100551	411.769
Succinatimonas	0.0324869	0.0340346	104.764	0.0276091	0.0289583	104.887	0.0373648	0.0379021	101.438
Succinivibrio	0.131714	0.212339	161.212	0.0930135	0.105906	113.861	0.170414	0.276031	161.976
Sutterella	0.0173695	0.0167343	96.3428	0.0193268	0.0196271	101.554	0.0154122	0.0129872	84.2656
Syntrophococcus	0.00528207	0.00872139	165.113	0.00322913	0.00625238	193.624	0.00733502	0.0102456	139.68
Syntrophomonas	0.0127463	0.0149116	116.987	0.013167	0.0153649	116.693	0.0123256	0.0144735	117.426
Terrisporobacter	0.0368842	0.0635992	172.429	0.0362625	0.0587032	161.884	0.037506	0.0682997	182.103
Treponema	8.65133	2.47503	28.6086	9.12779	2.23009	24.4319	8.17487	2.6182	32.0275
Turicibacter	0.0179742	0.040776	226.858	0.0202246	0.02876	142.203	0.0157238	0.0499707	317.802
unclassified_Clostridiaceae	0.000509645	0.00243585	477.95	0.000504763	0.00199945	396.118	0.000514527	0.00281089	546.305
unclassified_Coriobacteriaceae	0.6557	0.454102	69.2544	0.56987	0.518026	90.9024	0.74153	0.361071	48.6927
unclassified_Cystobacteraceae	0.00532136	0.0141274	265.485	0.00846049	0.0182412	215.604	0.00218223	0.00690619	316.474
unclassified_Cytophagaceae	0.000223407	0.00116516	521.542	0.000391571	0.00157373	401.901	5.52e-05	0.000434845	787.763
unclassified_Desulfovibrionaceae	0.000767218	0.00225726	294.214	0.000742613	0.00210019	282.81	0.000791823	0.00240959	304.309
unclassified_Erysipelotrichaceae	0.0845179	0.0606193	71.7237	0.116546	0.0661018	56.7174	0.0524898	0.0306136	58.3228
unclassified_Lachnospiraceae	19.9773	2.90602	14.5466	19.1301	2.30358	12.0417	20.8246	3.19154	15.3258
unclassified_Marinilabiliaceae	0.0313859	0.113269	360.891	0.0240903	0.122103	506.855	0.0386815	0.103505	267.583
unclassified_Mogibacteriaceae	0.0355854	0.0229981	64.6279	0.036163	0.0248659	68.7608	0.0350077	0.021017	60.0352
unclassified_Peptococcaceae	0.0721393	0.0352098	48.8081	0.0752858	0.0362274	48.1198	0.0689928	0.0339686	49.235
unclassified_Peptostreptococcaceae	0.00507056	0.0103648	204.412	0.00459672	0.00965247	209.986	0.00554441	0.0110372	199.07
unclassified_Planococcaceae	0.00139245	0.00559441	401.767	0.00203248	0.00752533	370.254	0.000752421	0.00230447	306.273
unclassified_Porphyromonadaceae	12.1972	3.20672	26.2907	13.7659	3.06502	22.2652	10.6284	2.50576	23.5761
unclassified_Prevotellaceae	0.975073	0.328315	33.6708	1.03853	0.350413	33.7414	0.91162	0.292031	32.0343
unclassified_RFP12	0.0045748	0.00631995	138.147	0.00514881	0.00655445	127.3	0.0040008	0.00603964	150.961
unclassified_Rikenellaceae	1.80736	1.07723	59.6021	1.97538	1.17622	59.544	1.63935	0.941743	57.4463
unclassified_Ruminococcaceae	12.476	3.39751	27.2324	12.8774	3.23932	25.155	12.0745	3.51163	29.083
unclassified_Spirochaetaceae	0.05214	0.0482165	92.4751	0.0617303	0.0568015	92.0155	0.0425496	0.0353686	83.1232
unclassified_Sutterellaceae	0.0157465	0.0145877	92.6409	0.0169379	0.0168736	99.6201	0.0145551	0.0117978	81.056
unclassified_Veillonellaceae	0.000503361	0.00162464	322.758	0.000550646	0.00185496	336.87	0.000456075	0.00135936	298.057
Vampirovibrio	0.00123887	0.00324673	262.071	0.00149963	0.00366286	244.252	0.000978123	0.00275436	281.597
Wautersiella	0.000339439	0.00200986	592.112	0.000146105	0.00101472	694.515	0.000532773	0.00264503	496.465
Weissella	1.29237	1.52495	117.996	1.0463	1.08251	103.461	1.53845	1.83575	119.325
Williamsia	0.00128563	0.00280925	218.511	0.00166048	0.00316219	190.439	0.000910784	0.00235471	258.537
YRC22	0.499781	0.438101	87.6585	0.484114	0.404122	83.4766	0.515448	0.470212	91.2239
