# Supplementary material for: Priming for welfare: gut microbiota is associated with equitation conditions and behavior in horse athletes
Source: Sci Rep. 2020 May 20;10:8311. doi: 10.1038/s41598-020-65444-9 (PMC7239938; doi:10.1038/s41598-020-65444-9)
Supplement: Supplementary file 10 — Supplementary Information10. [file 41598_2020_65444_MOESM10_ESM.xlsx]

## Sheet: Genera_significant_DESeq_horseC
Table S5. Differences in relative abundance of each genus between the two time points based on the DESeq2 model followed by Benjamini-Hochberg multiple test correction. The table shows the genera that significantly varied in relative abundance between time points and the information relative to the log fold chance and adjusted p-value.
Genera	baseMean	log2FoldChange	lfcSE	stat	pvalue	padj	Sum	Mean	sd
unclassified_Erysipelotrichaceae	17.1429	1.18383	0.038701	30.589	1.71e-205	2.88e-203	31.2716	0.0845179	0.0606193
Anaeroplasma	54.0604	1.38419	0.0702284	19.7098	1.78e-86	1.49e-84	97.4346	0.263337	0.165867
Enterococcus	5.33	-1.4157	0.0737661	-19.1918	4.33e-82	2.43e-80	9.55834	0.0258334	0.0266848
Adlercreutzia	75.5626	-0.651031	0.0454376	-14.328	1.46e-46	6.14e-45	137.884	0.372661	0.153641
Lactococcus	10.2373	-0.672528	0.0482168	-13.948	3.24e-44	1.09e-42	18.5177	0.0500477	0.0517157
Sphaerochaeta	1.85942	1.3989	0.116699	11.9873	4.14e-33	1.16e-31	3.38866	0.00915855	0.0141887
unclassified_Spirochaetaceae	10.5407	0.543614	0.0469173	11.5866	4.82e-31	1.16e-29	19.2918	0.05214	0.0482165
Fibrobacter	896.6	0.96336	0.0842302	11.4372	2.72e-30	5.72e-29	1609.98	4.3513	2.95303
Bacillus	6.06026	-0.647526	0.0642545	-10.0775	6.95e-24	1.3e-22	11.0377	0.0298317	0.021328
Lactobacillus	189.124	-1.06647	0.107072	-9.96035	2.27e-23	3.82e-22	340.31	0.919758	0.932439
Desulfovibrio	28.0832	0.517955	0.0562069	9.21515	3.11e-20	4.75e-19	51.5232	0.139252	0.0723527
Anaerovibrio	36.5567	-0.722191	0.08364	-8.63451	5.9e-18	8.26e-17	67.3833	0.182117	0.183563
Succinivibrio	26.6042	-0.857633	0.110477	-7.76303	8.29e-15	1.07e-13	48.7342	0.131714	0.212339
Paludibacter	191.716	0.542779	0.0741913	7.31593	2.56e-13	3.07e-12	357.888	0.967266	0.688037
Cellulosilyticum	17.8766	-0.769573	0.114493	-6.72157	1.8e-11	2.01e-10	32.4949	0.0878241	0.103719
Syntrophococcus	1.02444	-0.938715	0.140458	-6.68323	2.34e-11	2.45e-10	1.95437	0.00528207	0.00872139
Rhodococcus	1.05853	-0.936396	0.140414	-6.66882	2.58e-11	2.55e-10	1.94388	0.00525373	0.00757655
Clostridium_sensu_stricto	69.3352	-0.727803	0.117998	-6.16793	6.92e-10	6.46e-09	126.369	0.341539	0.420271
unclassified_Rikenellaceae	363.301	0.270651	0.0468571	5.7761	7.65e-09	6.76e-08	668.724	1.80736	1.07723
Mogibacterium	39.4474	-0.463053	0.0831331	-5.57002	2.55e-08	2.11e-07	73.9709	0.199921	0.162967
Schwartzia	1.63202	0.655275	0.117777	5.56371	2.64e-08	2.11e-07	2.94104	0.00794875	0.00848
Hespellia	1.02233	0.786719	0.143413	5.4857	4.12e-08	3.15e-07	1.86051	0.00502841	0.00752924
Collinsella	6.96056	-0.303368	0.0583664	-5.19765	2.02e-07	1.47e-06	12.6279	0.0341294	0.022784
Lysinibacillus	61.7399	-1.56283	0.302392	-5.16821	2.36e-07	1.65e-06	105.774	0.285875	0.96125
Acetitomaculum	0.734593	-0.826181	0.162306	-5.09026	3.58e-07	2.4e-06	1.34174	0.00362633	0.00496942
unclassified_Prevotellaceae	195.987	0.1962	0.0402134	4.87897	1.07e-06	6.89e-06	360.777	0.975073	0.328315
Kurthia	42.9513	-1.44885	0.301915	-4.79888	1.6e-06	9.93e-06	69.2834	0.187253	1.08671
Acinetobacter	29.5685	1.05233	0.22796	4.61627	3.91e-06	2.34e-05	50.1113	0.135436	0.599603
Bulleidia	1.57702	0.540219	0.117542	4.59597	4.31e-06	2.5e-05	2.89252	0.00781763	0.0100084
Lachnospira	2.29196	0.405223	0.0972224	4.168	3.07e-05	0.000172078	4.18731	0.011317	0.0112334
Rhizobium	0.811459	-0.575291	0.155626	-3.69663	0.000218483	0.00118404	1.47899	0.00399726	0.0060348
BF311	284.889	0.220472	0.0599498	3.67761	0.000235429	0.00123143	524.884	1.41861	0.755906
Sutterella	3.48283	0.295063	0.0803833	3.6707	0.000241888	0.00123143	6.42673	0.0173695	0.0167343
Turicibacter	3.73386	0.292545	0.0800139	3.65618	0.000256001	0.00126495	6.65046	0.0179742	0.040776
Butyricicoccus	3.86599	0.257435	0.0754435	3.41228	0.000644213	0.00309222	7.03055	0.0190015	0.0192809
Denitrobacterium	2.47757	-0.322716	0.095646	-3.37407	0.000740657	0.0034564	4.50593	0.0121782	0.0123039
Blautia	131.469	-0.166013	0.0507174	-3.2733	0.00106299	0.00482653	239.846	0.648233	0.292067
Campylobacter	2.54579	0.294956	0.0906178	3.25495	0.00113413	0.00501404	4.74492	0.0128241	0.0220042
Olsenella	1.02156	-0.443108	0.1424	-3.1117	0.00186013	0.00801285	1.88116	0.00508421	0.00600678
unclassified_Sutterellaceae	3.16201	0.242367	0.0822477	2.9468	0.00321084	0.0134855	5.82622	0.0157465	0.0145877
Clostridium_IV	331.54	-0.125822	0.0428858	-2.93387	0.00334762	0.0137171	614.377	1.66048	0.657663
Ralstonia	1.01263	-1.09431	0.402986	-2.71551	0.00661736	0.0264695	1.87419	0.00506538	0.00806533
unclassified_RFP12	0.899517	0.373746	0.143254	2.60898	0.0090813	0.0354804	1.69268	0.0045748	0.00631995
Aestuariispira	2.97213	0.216914	0.0860815	2.51987	0.0117399	0.044825	5.54586	0.0149888	0.0186834
Acetivibrio	3.38749	0.20221	0.0815435	2.47977	0.0131466	0.0490805	6.13391	0.0165781	0.013826
Pelospora	2.62949	0.211706	0.0923312	2.29289	0.0218541	0.0798148	4.81467	0.0130126	0.0117427
Pseudoramibacter	38.6052	-0.217414	0.0988613	-2.19919	0.0278647	0.0982657	73.053	0.19744	0.174319
unclassified_Mogibacteriaceae	7.21869	0.121655	0.0553927	2.19622	0.0280759	0.0982657	13.1666	0.0355854	0.0229981
Escherichia/Shigella	101.39	-0.252188	0.140713	-1.79222	0.0730984	0.245611	181.602	0.490817	0.771908
Faecalitalea	1.5389	0.576744	0.32152	1.7938	0.0728447	0.245611	2.8689	0.00775377	0.0172355
Eubacterium	5.82896	0.108643	0.0617454	1.75953	0.0784878	0.258548	10.6739	0.0288483	0.0222726
unclassified_Cystobacteraceae	1.10352	1.39062	0.86306	1.61127	0.107121	0.346082	1.9689	0.00532136	0.0141274
Syntrophomonas	2.54973	0.125247	0.0918875	1.36304	0.172869	0.547963	4.71613	0.0127463	0.0149116
Intestinimonas	2.71065	0.122897	0.0918469	1.33806	0.180876	0.562726	4.93413	0.0133355	0.0215289
Dehalobacterium	1.43276	0.148481	0.120799	1.22916	0.219014	0.668987	2.65728	0.00718184	0.00980577
Acetanaerobacterium	3.65742	-0.0845554	0.0782362	-1.08077	0.279799	0.839396	6.75441	0.0182552	0.0186693
Clostridium_XlVb	1.14493	0.137207	0.131935	1.03996	0.29836	0.879376	2.12399	0.0057405	0.0088756
unclassified_Lachnospiraceae	4058.22	-0.101191	1.62693	-0.0621978	0.950405	0.999943	7391.61	19.9773	2.90602
unclassified_Ruminococcaceae	2499.74	0.119784	1.62693	0.073626	0.941308	0.999943	4616.11	12.476	3.39751
unclassified_Porphyromonadaceae	2482.58	0.39179	1.62693	0.240816	0.809698	0.999943	4512.95	12.1972	3.20672
Treponema	1774.72	0.202936	1.62693	0.124736	0.900733	0.999943	3200.99	8.65133	2.47503
Streptococcus	1207.92	-1.10311	1.62694	-0.678028	0.497754	0.999943	2139.67	5.78288	5.3718
Ruminococcus	934.781	0.212216	1.62693	0.13044	0.896219	0.999943	1702.76	4.60206	1.82142
Prevotella	751.267	-0.0428768	0.0480295	-0.892718	0.372008	0.999943	1371.44	3.70659	1.23766
Paraprevotella	433.302	-0.00283139	0.0392667	-0.0721066	0.942517	0.999943	792.54	2.142	0.686495
Saccharofermentans	345.011	-0.0562801	1.62695	-0.0345925	0.972405	0.999943	629.371	1.701	0.494366
Coprococcus	327.448	-0.0383584	1.62695	-0.0235769	0.98119	0.999943	596.142	1.61119	0.412837
Anaerovorax	296.976	-0.242061	1.62695	-0.148782	0.881726	0.999943	548.644	1.48282	0.457555
Weissella	267.851	-0.0579298	0.140456	-0.412441	0.680016	0.999943	478.178	1.29237	1.52495
Roseburia	228.2	-0.241592	1.62696	-0.148493	0.881954	0.999943	415.37	1.12262	0.382084
Oscillibacter	215.824	-0.080493	1.62696	-0.0494744	0.960541	0.999943	401.52	1.08519	0.561797
Clostridium_XlVa	181.23	-0.229257	1.62697	-0.14091	0.887941	0.999943	329.95	0.891758	0.244132
Alloprevotella	133.986	-0.0133541	1.627	-0.00820784	0.993451	0.999943	249.184	0.673472	0.489683
unclassified_Coriobacteriaceae	130.664	-0.433919	1.62699	-0.266701	0.7897	0.999943	242.609	0.6557	0.454102
YRC22	100.327	-0.0104502	1.62706	-0.00642275	0.994875	0.999943	184.919	0.499781	0.438101
Oscillospira	66.2564	-0.132369	1.62705	-0.0813552	0.93516	0.999943	123.023	0.332495	0.13688
Solibacillus	60.341	-0.208209	0.278977	-0.746331	0.455468	0.999943	101.529	0.274403	1.09299
Clostridium	47.6491	-0.12792	1.6271	-0.0786184	0.937336	0.999943	88.3668	0.238829	0.114447
Pseudobutyrivibrio	45.0622	-0.330788	1.62711	-0.203298	0.838902	0.999943	82.1119	0.221924	0.0870939
Christensenella	38.13	-0.0687379	1.62714	-0.0422446	0.966304	0.999943	70.2642	0.189903	0.0832441
Mobilitalea	36.9439	0.198075	1.62714	0.121732	0.903111	0.999943	67.1406	0.181461	0.0652588
Dorea	31.3538	-0.132735	1.62722	-0.0815721	0.934987	0.999943	57.5785	0.155617	0.0859323
Anaerostipes	25.2353	0.374151	1.62731	0.22992	0.818154	0.999943	46.3853	0.125366	0.087597
Sporobacter	22.6038	-0.00857299	1.62735	-0.00526807	0.995797	0.999943	42.0226	0.113575	0.0736354
Bilophila	20.0162	0.0415067	1.62742	0.0255047	0.979652	0.999943	36.7115	0.0992204	0.0496538
Anaerobacterium	19.6559	0.16528	1.62736	0.101563	0.919103	0.999943	36.3263	0.0981793	0.0509976
Butyrivibrio	19.5529	-0.334915	1.62738	-0.2058	0.836947	0.999943	35.54	0.096054	0.054524
Rikenella	16.6097	0.0990939	1.62799	0.0608688	0.951464	0.999943	30.56	0.0825947	0.0885569
Rummeliibacillus	17.6808	-0.90788	1.63295	-0.555976	0.578227	0.999943	30.2348	0.0817156	0.268422
unclassified_Peptococcaceae	14.5698	0.154901	1.62752	0.0951759	0.924175	0.999943	26.6915	0.0721393	0.0352098
Flavonifractor	12.7244	-0.291849	1.62767	-0.179304	0.857699	0.999943	23.5408	0.0636238	0.0414982
Bacteroides	11.9866	-0.368904	1.6279	-0.226614	0.820724	0.999943	21.9874	0.0594254	0.0397264
Barnesiella	8.98523	-0.719224	1.62912	-0.441481	0.658865	0.999943	16.3687	0.0442397	0.0506703
Catabacter	7.367	0.148333	1.62837	0.0910931	0.927419	0.999943	13.7025	0.0370338	0.029213
Terrisporobacter	7.64873	-0.0647502	1.63008	-0.0397221	0.968315	0.999943	13.6472	0.0368842	0.0635992
Succinatimonas	6.52976	-0.344614	1.62903	-0.211545	0.832462	0.999943	12.0202	0.0324869	0.0340346
unclassified_Marinilabiliaceae	6.56105	-0.543292	1.63701	-0.331881	0.739979	0.999943	11.6128	0.0313859	0.113269
Parvibacter	5.58524	-0.199665	1.62889	-0.122577	0.902442	0.999943	10.4095	0.0281338	0.0226247
Anaerofustis	5.16805	-0.628859	1.63181	-0.385374	0.69996	0.999943	9.5656	0.025853	0.0340249
Parasutterella	5.146	0.0506478	0.0662714	0.764248	0.44472	0.999943	9.47946	0.0256202	0.0172804
Clostridium_III	5.04284	0.0118393	0.0662025	0.178835	0.858067	0.999943	9.41987	0.0254591	0.0221613
Eggerthella	4.52634	-0.933468	1.6294	-0.572891	0.566718	0.999943	8.37641	0.0226389	0.0175716
Corynebacterium	4.46611	-1.18813	1.63177	-0.728125	0.466537	0.999943	7.95972	0.0215128	0.032496
Alistipes	3.88373	0.0694973	0.0772208	0.899981	0.36813	0.999943	7.1318	0.0192751	0.0217273
Fusicatenibacter	3.87292	0.00315899	0.0756103	0.04178	0.966674	0.999943	7.10741	0.0192092	0.0168523
Ruminobacter	3.84807	0.0923061	1.63124	0.0565863	0.954875	0.999943	7.02257	0.0189799	0.0289477
Faecalibacterium	3.53731	-0.0155357	0.0792769	-0.195968	0.844635	0.999943	6.51682	0.017613	0.0144048
Acholeplasma	3.12074	1.49041	1.63136	0.913597	0.360929	0.999943	5.65297	0.0152783	0.0171905
Candidatus_Endomicrobium	3.01431	-0.0282102	0.0823293	-0.342651	0.731861	0.999943	5.60345	0.0151445	0.0409473
Allobaculum	2.41079	0.595636	1.63914	0.363384	0.716318	0.999943	4.42779	0.011967	0.068386
Selenomonas	1.87273	-0.35201	1.21236	-0.290352	0.771547	0.999943	3.54834	0.00959011	0.0789338
Bifidobacterium	1.87161	0.430172	1.63933	0.262407	0.793008	0.999943	3.2874	0.00888488	0.0417087
Phascolarctobacterium	1.25024	0.0378222	0.12513	0.302265	0.76245	0.999943	2.24349	0.00606348	0.0104383
unclassified_Peptostreptococcaceae	1.0477	-0.0839793	0.425557	-0.19734	0.843562	0.999943	1.87611	0.00507056	0.0103648
Geofilum	1.02934	0.523996	1.07061	0.489435	0.624534	0.999943	1.8732	0.00506271	0.0123438
Caldicoprobacter	0.746191	0.10844	0.443974	0.244248	0.807039	0.999943	1.43904	0.00388929	0.00708609
Lachnobacterium	0.693829	0.189406	0.452585	0.418497	0.675584	0.999943	1.26129	0.00340888	0.00541364
Moryella	0.668982	0.00100836	0.364535	0.00276615	0.997793	0.999943	1.22326	0.00330611	0.00503807
Caryophanon	0.687646	0.258775	1.63909	0.157878	0.874553	0.999943	1.17179	0.00316701	0.0155196
Papillibacter	0.591097	0.361458	0.527977	0.684609	0.493591	0.999943	1.07693	0.00291062	0.00534466
Mycobacterium	0.588428	0.285773	0.586275	0.487438	0.625948	0.999943	1.06718	0.00288428	0.00490505
Pseudobacteroides	0.553851	-0.412141	0.778333	-0.529518	0.596446	0.999943	1.05028	0.00283859	0.00585971
Dietzia	0.526373	-0.00194019	1.63847	-0.00118414	0.999055	0.999943	0.945584	0.00255563	0.0064396
Pseudomonas	0.528364	0.121714	1.63864	0.074277	0.94079	0.999943	0.936589	0.00253132	0.0082246
Cronobacter	0.492829	-0.462804	1.63797	-0.282547	0.777524	0.999943	0.90503	0.00244603	0.00397917
Carnobacterium	0.470544	-0.362691	1.63823	-0.221392	0.824787	0.999943	0.859962	0.00232422	0.00451427
Oxalobacter	0.460823	-0.0857384	1.63826	-0.0523351	0.958262	0.999943	0.846985	0.00228915	0.00407928
Slackia	0.454379	-0.385471	1.63822	-0.235299	0.813977	0.999943	0.834681	0.0022559	0.00435437
Neisseria	0.445439	0.358113	1.63962	0.218413	0.827108	0.999943	0.826553	0.00223393	0.0134592
Anaerorhabdus	0.447963	1.23802	1.63868	0.755495	0.449952	0.999943	0.819885	0.0022159	0.00435966
Peptococcus	0.434666	0.456016	1.63844	0.278323	0.780764	0.999943	0.810835	0.00219145	0.00447003
Acetatifactor	0.432726	-0.345078	1.63847	-0.21061	0.833191	0.999943	0.809258	0.00218718	0.00443864
Agreia	0.411212	-0.518923	1.63855	-0.316696	0.751475	0.999943	0.771416	0.00208491	0.00375141
Eisenbergiella	0.402634	-0.0666838	1.63865	-0.0406944	0.967539	0.999943	0.743438	0.00200929	0.00348652
Actinobacillus	0.38384	0.0254496	1.63864	0.0155309	0.987609	0.999943	0.701246	0.00189526	0.00393349
Leifsonia	0.349902	0.0900843	1.63888	0.0549669	0.956165	0.999943	0.636315	0.00171977	0.00395824
Anaerobiospirillum	0.325842	0.000116333	1.63902	7.1e-05	0.999943	0.999943	0.59156	0.00159881	0.00331362
Anaerobacter	0.329039	0.13522	1.63919	0.0824915	0.934256	0.999943	0.591234	0.00159793	0.00432557
Alkaliphilus	0.316999	-0.227715	1.63915	-0.138923	0.889511	0.999943	0.57027	0.00154127	0.00342813
Gordonia	0.320405	0.192798	1.63952	0.117594	0.906389	0.999943	0.562855	0.00152123	0.00688729
Methylobacterium	0.301562	-0.127952	1.63894	-0.0780702	0.937772	0.999943	0.554851	0.0014996	0.0031199
Arthrobacter	0.30298	0.334928	1.63936	0.204304	0.838116	0.999943	0.533464	0.0014418	0.00446327
Paenibacillus	0.286366	0.219235	1.6394	0.133728	0.893617	0.999943	0.51696	0.00139719	0.00340387
unclassified_Planococcaceae	0.305557	0.565764	1.63951	0.345082	0.730033	0.999943	0.515206	0.00139245	0.00559441
Anaerosporobacter	0.268266	0.709397	1.63953	0.432683	0.665245	0.999943	0.487356	0.00131718	0.00302002
Williamsia	0.264797	0.669319	1.63954	0.408235	0.683101	0.999943	0.475683	0.00128563	0.00280925
Vampirovibrio	0.252142	0.557708	1.63954	0.340162	0.733735	0.999943	0.458383	0.00123887	0.00324673
Pseudoflavonifractor	0.213943	0.421242	1.6397	0.256902	0.797255	0.999943	0.395234	0.0010682	0.00384192
Rothia	0.204018	0.126397	1.63955	0.0770926	0.93855	0.999943	0.372488	0.00100672	0.00277445
Arcanobacterium	0.20458	0.186707	1.63986	0.113856	0.909352	0.999943	0.370787	0.00100213	0.00597014
Desulfurispora	0.208684	0.250229	1.63985	0.152593	0.878719	0.999943	0.357732	0.000966844	0.00520992
Devosia	0.172179	0.419484	1.63992	0.255795	0.798109	0.999943	0.318477	0.000860749	0.00216665
Desemzia	0.171297	0.46021	1.63999	0.280617	0.779004	0.999943	0.311505	0.000841906	0.00438277
Sphingomonas	0.176505	0.386085	1.63982	0.235444	0.813864	0.999943	0.311339	0.000841457	0.00245595
Anaerococcus	0.167476	0.241604	1.63994	0.147325	0.882875	0.999943	0.305399	0.000825403	0.00361009
Staphylococcus	0.166904	-0.00318633	1.63989	-0.00194301	0.99845	0.999943	0.300105	0.000811094	0.00223781
unclassified_Desulfovibrionaceae	0.154395	0.367695	1.63991	0.224217	0.822588	0.999943	0.283871	0.000767218	0.00225726
Aureimonas	0.150788	0.0410463	1.63997	0.0250287	0.980032	0.999943	0.271181	0.000732921	0.00213605
Stenotrophomonas	0.118097	0.1042	1.64019	0.0635291	0.949345	0.999943	0.214864	0.000580714	0.00191393
Clostridium_XVIII	0.110099	0.527172	1.64027	0.321394	0.747912	0.999943	0.204481	0.000552653	0.00213934
Gemella	0.107832	0.287009	1.64018	0.174986	0.861091	0.999943	0.200989	0.000543212	0.00173266
Geobacillus	0.10397	0.415062	1.64018	0.253059	0.800223	0.999943	0.19575	0.000529053	0.00203098
Helicobacter	0.106157	0.39221	1.6402	0.239123	0.81101	0.999943	0.190026	0.000513585	0.00221932
unclassified_Clostridiaceae	0.103075	0.443594	1.6403	0.270435	0.786825	0.999943	0.188569	0.000509645	0.00243585
unclassified_Veillonellaceae	0.106261	0.391259	1.64023	0.238539	0.811463	0.999943	0.186243	0.000503361	0.00162464
Parabacteroides	0.0976531	0.525752	1.64037	0.320509	0.748583	0.999943	0.178809	0.000483268	0.00173136
Actinomyces	0.0920459	0.218052	1.64031	0.132934	0.894246	0.999943	0.163726	0.000442503	0.00160112
Rhodopseudomonas	0.0825018	0.272909	1.64027	0.16638	0.867858	0.999943	0.15175	0.000410136	0.00178651
Enterorhabdus	0.0811256	0.141543	1.64032	0.0862897	0.931236	NA	0.150335	0.00040631	0.0014166
Diplorickettsia	0.0771015	0.629344	1.64041	0.383652	0.701237	NA	0.142229	0.000384403	0.00187352
Pyramidobacter	0.0760803	0.393851	1.6403	0.24011	0.810245	NA	0.137741	0.000372273	0.00191521
Solobacterium	0.0777946	0.416003	1.64037	0.253602	0.799803	NA	0.137696	0.000372151	0.0019664
Anaerocella	0.0789126	0.437386	1.64035	0.266642	0.789745	NA	0.136102	0.000367843	0.0019985
SR1_genera_incertae_sedis	0.0732505	0.347537	1.64032	0.211871	0.832208	NA	0.134686	0.000364015	0.00155383
Aeromicrobium	0.0753429	0.330832	1.64043	0.201674	0.840171	NA	0.133244	0.00036012	0.00243873
Streptomyces	0.0737535	0.438646	1.64043	0.267396	0.789164	NA	0.130908	0.000353805	0.00143623
Porphyromonas	0.0691588	0.38928	1.64029	0.237324	0.812405	NA	0.130666	0.000353152	0.0016856
Rathayibacter	0.068655	0.246922	1.64045	0.15052	0.880354	NA	0.128559	0.000347458	0.00178872
Romboutsia	0.0671399	0.543653	1.6404	0.331414	0.740331	NA	0.127822	0.000345464	0.00139027
Wautersiella	0.0760681	0.284004	1.64031	0.17314	0.862541	NA	0.125592	0.000339439	0.00200986
Oceanobacillus	0.0600835	0.155886	1.64045	0.0950263	0.924294	NA	0.108134	0.000292254	0.00136674
Olivibacter	0.0547891	0.283755	1.64039	0.17298	0.862667	NA	0.10305	0.000278514	0.00159852
Geodermatophilus	0.0494744	0.2408	1.64045	0.146789	0.883299	NA	0.0943357	0.000254961	0.00131456
Cloacibacillus	0.0471869	0.348865	1.64049	0.212659	0.831593	NA	0.0836583	0.000226103	0.00136258
unclassified_Cytophagaceae	0.044726	0.510136	1.64057	0.31095	0.755839	NA	0.0826605	0.000223407	0.00116516
Novosphingobium	0.0379097	0.360188	1.64052	0.219557	0.826217	NA	0.0721378	0.000194967	0.00139767
Sanguibacter	0.0382928	0.438589	1.64057	0.26734	0.789207	NA	0.0663533	0.000179333	0.00139195
Brevundimonas	0.0349723	0.343528	1.64059	0.209393	0.834141	NA	0.0642845	0.000173742	0.00089216
Clavibacter	0.036148	0.251458	1.64052	0.153279	0.878178	NA	0.0642456	0.000173637	0.000976454
Dysgonomonas	0.0343284	0.397935	1.64059	0.242556	0.808349	NA	0.0621043	0.000167849	0.00100546
